# Supplementary material for: 3D projection electrophoresis for single-cell immunoblotting
Source: Nat Commun. 2020 Dec 4;11:6237. doi: 10.1038/s41467-020-19738-1 (PMC7718224; doi:10.1038/s41467-020-19738-1)
Supplement: Supplementary file 3 — Source Data [file 41467_2020_19738_MOESM3_ESM.xlsx]

## Sheet: Fig1g
	MIGRATION DISTANCE (um)			PEAK WIDTH (um)
	PTBP1	GAPDH		PTBP1	GAPDH
	217.35	358.239		49.8643	28.5582
	210.671	351.309		44.536	27.9081
	202.99	359.32		25.9143	26.468
	211.249	350.442		45.857	27.6553
	198.377	345.77		21.7509	27.5955
	198.377	341.248		21.7509	27.0897
	200.172	345.471		43.5612	28.3879
	199.636	345.471		30.9249	28.3879
	196.528	348.683		43.6178	26.5896
	197.806	346.428		38.698	25.4419
	194.624	346.071		35.1317	26.9044
	194.128	347.785		40.3751	25.2908
	192.271	345.584		35.6088	24.827
	183.567	345.136		28.1142	25.5923
	191.173	345.819		27.666	25.0569
		331.812			25.4314
		331.306			26.431

## Sheet: Fig2c
	Sample	Field (V/cm)	Electrophoretic velocity (um/s) – from linear fit	Electrophoretic mobility	MW	logMW
	BSA 1	50	12.637	2.5274e-05	66.5	1.82282
	BSA 2	50	14.4681	2.89362e-05	66.5	1.82282
	OVA 1	50	16.6559	3.33118e-05	42.7	1.63043
	OVA 2	50	18.4622	3.69244e-05	42.7	1.63043
	IgG 1	50	3.69	7.38e-06	150	2.17609
	IgG 2	50	3.9822	7.9644e-06	150	2.17609
	Transferrin 1	68	11.4447	1.68304e-05	80	1.90309
	Transferrin 2	68	10.6327	1.56363e-05	80	1.90309
	Transferrin 3	68	11.3158	1.66409e-05	80	1.90309
	Transferrin 4	68	8.7466	1.28626e-05	80	1.90309
	Lectin 1	68	7.7702	1.14268e-05	120	2.07918
	Lectin 2	68	7.3281	1.07766e-05	120	2.07918
	Lectin 3	68	8.9992	1.32341e-05	120	2.07918
	Lectin 4	68	6.517	9.58382e-06	120	2.07918

## Sheet: Fig2d
	FIGURE 2D PURIFIED PROTEIN MIGRATION IN OPTIMIZED SYSTEM						(duplicate gels for each condition)
	BOVINE SERUM ALBUMIN MIGRATION (um)												BOVINE SERUM ALBUMIN PEAK WIDTH (um)
	5s EP 1	5s EP 2	10s EP 1	10s EP 2	15s EP 1	15s EP 2	20s EP 1	20s EP 2	30s EP 1	30s EP 2			5s EP 1	5s EP 2	10s EP 1	10s EP 2	15s EP 1	15s EP 2	20s EP 1	20s EP 2	30s EP 1	30s EP 2
	31.251	24.9719	110	85.5696	150.084	145	196.493	249.184	355.655	377.344			21.6163	18.7726	18.9243	35.8449	24.7432	30.2317	44.2992	42.4766	51.8084	55.352
	30.4638	27.0574	110	81.6179	145.687	145	199.978	245.639	348.098	379.055			21.2763	16.3169	18.7262	34.9648	27.5608	28.2905	42.8246	42.3216	51.3769	56.1636
	32.2737	27.9413	110	90.8074	147.12	147.053	200.892	250.18	345	378.337			20.9065	16.6532	17.8992	36.1394	27.132	31.3929	43.6697	46.0982	53.5163	55.7307
	31.2677	24.3932	110	85.3395	145.199	145.071	202.07	241.401	354.92	381.388			21.6328	19.6459	19.7828	35.5438	27.1619	30.7107	42.5373	44.548	48.7388	56.3306
	30.4038	26.3031	110	90.4723	145	145	201.457	240.837	349.807	383.451			21.3641	17.7677	19.3951	36.08	26.8732	28.8697	43.9383	40.6117	51.2927	57.163
		26.5177	110	84.7521	145	147.436	204.539	245.559	355.886	378.72				16.9414	18.2555	35.2788	26.24	31.0013	43.6116	42.3671	52.0947	56.9154
		22.1539	110	90.0955	145	150.689	204.608	238.696						17.7155	20.2054	36.0368	23.8286	31.1404	43.6897	42.008
		23.192	110		145	146.089	204.691	236.433						18.5391	19.5617		24.3483	29.64	43.1289	41.431
		23.6092	110		145									19.039	18.3288		23.6457
	OVALBUMIN MIGRATION (um)												OVALBUMIN PEAK WIDTH (um)
	5s EP 1	5s EP 2	10s EP 1	10s EP 2	15s EP 1	15s EP 2	20s EP 1	20s EP 2	30s EP 1	30s EP 2			5s EP 1	5s EP 2	10s EP 1	10s EP 2	15s EP 1	15s EP 2	20s EP 1	20s EP 2	30s EP 1	30s EP 2
	46.9912	36.3742	95.0235	103.296	175	147.406	260.245	306.192	451.607	488.721			27.962	20.7093	45.3869	49.7405	36.6839	60.2723	49.7084	53.6208	64.5374	71.5599
	46.3958	38.3299	93.2631	97.7507	175	144.198	257.33	313.381	452.287	491.644			27.581	16.9913	45.6327	51.5443	39.7853	59.7953	51.8874	52.1377	64.0607	70.1077
	47.4598	39.5658	91.1603	108.87	175	152.603	264.048	314.656	441.432	486.808			26.6932	17.8549	45.4623	47.5582	38.4308	60.3775	47.3409	51.4163	67.6871	73.9808
	46.4911	36.2339	94.5957	102.932	175	149.306	262.409	303.296	444.113	491.104			28.027	22.209	45.8781	49.4727	38.8853	60.8761	46.6128	58.0451	66.9596	73.6372
	45.9667	38.0265	93.4737	108.596	175	146.171	264.802	307.658	443.939	496.613			27.418	20.2372	45.942	48.3942	37.4207	59.8362	46.8701	55.4134	66.7369	70.633
		37.909	92.3536	102.085	175	153.635	268.32	307.078	452.156	492.717				18.6253	45.3764	50.4726	38.26	61.6304	46.0727	56.0537	64.5626	71.4193
		33.6781	94.7299	108.293	175	160.52	268.954	305						19.6041	45.7007	49.5883	39.5467	61.7877	46.8059	57.9086
		34.9065	93.9692		175	149.775	267.829	301.616						20.9953	45.8513		39.5489	60.6633	46.3011	57.6673
		35.2794	93.0509		175									21.5926	44.9854		39.385
	IgG MIGRATION (um)												IgG PEAK WIDTH (um)
	5s EP 1	5s EP 2	10s EP 1	10s EP 2	15s EP 1	15s EP 2	20s EP 1	20s EP 2	30s EP 1	30s EP 2			5s EP 1	5s EP 2	10s EP 1	10s EP 2	15s EP 1	15s EP 2	20s EP 1	20s EP 2	30s EP 1	30s EP 2
	16.8148	13.4191	26.8204	27.362	37.1344	46.8903	55.2743	72.4333	109.395	109.931			9.16484	10.5189	16.0657	13.9457	16.7392	11.3393	25.9725	29.9248	35.4485	42.6537
		16.2157	26.7462	25.2448	33.941		55.4246	71.3829	107.573	113.155				9.10653	17.034	13.2766	14.9941		25.1421	29.4211	37.4304	42.5292
	17.3219	16.2478	27.132	29.9545	36.7996		56.2651	74.9245	107.082	111.017			9.07879	9.48027	16.2413	13.9387	18.6734		26.1518	29.9304	36.3968	42.9599
	17.0576	12.615	27.7703	26.8997	35.2871		56.5705	69.8464	108.962	112.514			9.06436	10.9129	17.6548	13.6135	16.5944		26.013	29.4469	36.3405	43.0772
		14.8272	27.2847	29.4297	35.5804		56.6187	68.4168	106.301	114.399				9.629	18.5565	13.7204	16.9833		25.1729	29.2584	37.3591	42.9993
		15.2304	26.9979	26.5895	35.2691		57.5118	71.8848	109.592	111.003				9.5377	16.9577	13.5997	15.2672		26.2413	29.7942	36.4025	42.6735
		11.5586	27.8421	29.4015	34.3786		57.4585	69.1229						9.45879	18.7437	13.6127	16.3437		26.5372	28.96
		11.978	27.8899		34.9085		57.6379	67.1512						9.93391	18.8224		15.7203		25.1702	29.6552
		12.3653	27.4148		34.8729									10.3734	16.5		14.9324

## Sheet: Fig2e
	Replicate 1
	EP time	BSA migration distance median	BSA squared peak width median	BSA peak width median	OVA migration distance median	OVA peak width sq median	OVA peak width median		SR
	5	86.7	221.35	14.8778	112.756	582.548	24.136		0.333934
	10	124.937	380.8	19.5141	168.386	1345.4	36.6797		0.386596
	15	145.241	489.199	22.1178	209.521	1381.62	37.1702		0.542093
	20	198.507	380.49	19.5062	294.635	383.45	19.5819		1.22963
	30	190.92	1185.35	34.429	293.611	3619.24	60.1601		0.542825
	Replicate 2
	EP time	BSA migration distance median	BSA squared peak width median	BSA peak width median	OVA migration distance median	OVA peak width sq median	OVA peak width median		SR
	5	70.6595	49.05	7.00357	92.0338	96.9365	9.84563		0.634282
	10	114.535	383.456	19.582	157.384	612.03	24.7392		0.483394
	15	175.965	921.72	30.3598	262.291	3170.17	56.3043		0.498046
	20	172.358	454.35	21.3155	252.242	1698.64	41.2146		0.638766
	30	188.482	1050.91	32.4178	299.721	3369.61	58.0483		0.614814
	Replicate 3
	EP time	BSA migration distance median	BSA squared peak width median	BSA peak width median	OVA migration distance median	OVA peak width sq median	OVA peak width median		SR
	5	93.8792	127.25	11.2805	117.01	235.94	15.3603		0.434123
	10	114.617	75.3678	8.68146	160.25	607.95	24.6566		0.684403
	15	166.54	459.022	21.4248	227.929	1298.86	36.0397		0.53415
	20	165.342	532.293	23.0715	234.66	1551.21	39.3854		0.554924
	30	228.763	1022.24	31.9724	362.48	3630.8	60.2561		0.724923
	Replicate 4
	EP time	BSA migration distance median	BSA squared peak width median	BSA peak width median	OVA migration distance median	OVA peak width sq median	OVA peak width median		SR
	5	93.8792	149.737	12.2367	117.01	569.56	23.8655		0.320352
	10	135.243	263.661	16.2377	177.09	812.088	28.4972		0.467723
	15	136.003	430.499	20.7485	226.75	619.58	24.8914		0.994169
	20	205.176	482.774	21.9721	327.41	401.38	20.0345		1.45494
	30	151.009	834.749	28.892	212.864	1802.91	42.4607		0.433449
	COMPILED DATA (plotted in figure)
	tEP	Rs 1	Rs 2	Rs 3	Rs 4	Rs mean	Rs stdev
	5	0.333934	0.634282	0.434123	0.320352	0.430673	0.144911
	10	0.386596	0.483394	0.684403	0.467723	0.505529	0.12657
	15	0.542093	0.498046	0.53415	0.994169	0.642114	0.235484
	20	1.22963	0.638766	0.554924	1.45494	0.969565	0.441428
	30	0.542825	0.614814	0.724923	0.433449	0.579003	0.12257

## Sheet: Fig3d
	BSA x-y peak widths				OVA x-y peak widths				IgG x-y peak widths
	t_diff	sigma_xy	sigma_xy^2		t_diff	sigma_xy	sigma_xy^2		t_diff	sigma_xy	sigma_xy^2
	15	14.4332	208.317		15	18.5032	342.369		15	15.2586	232.824
	15	14.6703	215.218		15	18.6516	347.881		15	15.4447	238.538
	15	14.278	203.86		15	18.4336	339.799		15	15.2586	232.824
	15	14.4996	210.237		15	18.173	330.257		15	15.3859	236.726
	15	14.6938	215.908		15	18.6707	348.596		15	15.4447	238.538
	15	14.4332	208.317		15	18.5032	342.369		23	15.8149	250.11
	15	14.6703	215.218		15	18.6516	347.881		23	16.2754	264.887
	15	14.278	203.86		15	18.4336	339.799		23	16.2189	263.054
	15	14.4996	210.237		15	18.173	330.257		23	16.3584	267.598
	15	14.6938	215.908		15	18.6707	348.596		23	16.198	262.374
	23	17.949	322.165		23	20.6386	425.95		23	16.7339	280.023
	23	17.6692	312.199		23	20.0087	400.347		23	17.0359	290.221
	23	17.1623	294.546		23	21.6999	470.885		23	15.9741	255.173
	23	17.3049	299.461		23	19.5971	384.044		23	16.5735	274.681
	23	17.4078	303.031		23	20.4731	419.149		23	15.8149	250.11
	23	17.2957	299.141		23	20.8662	435.4		23	16.2754	264.887
	23	17.5546	308.165		23	21.3623	456.346		23	16.2189	263.054
	23	17.2814	298.646		23	20.7813	431.861		23	16.3584	267.598
	23	17.9007	320.433		23	21.8104	475.693		23	16.198	262.374
	23	20.5187	421.018		23	20.6386	425.95		23	16.7339	280.023
	23	20.2487	410.011		23	20.0087	400.347		23	17.0359	290.221
	23	20.1776	407.135		23	21.6999	470.885		23	15.9741	255.173
	23	20.0961	403.852		23	19.5971	384.044		23	16.5735	274.681
	23	20.0788	403.158		23	20.4731	419.149		27	18.1436	329.192
	23	20.9655	439.551		23	20.8662	435.4		27	17.743	314.813
	23	20.2541	410.228		23	21.3623	456.346		27	12.2399	149.814
	23	20.0315	401.26		23	20.7813	431.861		27	17.3928	302.51
	23	20.8574	435.031		23	21.8104	475.693		27	17.8508	318.652
	27	21.1321	446.567		27	29.1181	847.865		27	18.2351	332.52
	27	21.3493	455.794		27	25.6637	658.627		27	17.4466	304.384
	27	20.4759	419.262		27	25.3725	643.766		27	17.3179	299.91
	27	20.6874	427.968		27	27.4503	753.517		27	17.8706	319.36
	27	20.6121	424.86		27	26.7655	716.393		27	18.1436	329.192
	27	20.8088	433.007		27	29.4941	869.903		27	17.743	314.813
	27	20.0443	401.775		27	26.9689	727.32		27	12.2399	149.814
	27	21.0185	441.779		27	26.8895	723.048		27	17.3928	302.51
	27	20.2855	411.502		27	27.0129	729.697		27	17.8508	318.652
	27	21.1321	446.567		27	26.6805	711.848		27	18.2351	332.52
	27	21.3493	455.794		27	24.9529	622.645		27	17.4466	304.384
	27	20.4759	419.262		27	24.1154	581.554		27	17.3179	299.91
	27	20.6874	427.968		27	27.8714	776.817		27	17.8706	319.36
	27	20.6121	424.86		27	24.9135	620.685		30	17.9233	321.244
	27	20.8088	433.007		27	27.5805	760.684		30	18.8957	357.048
	27	20.8511	434.769		27	25.1513	632.59		30	18.427	339.555
	27	20.705	428.696		27	26.0187	676.975		30	18.3666	337.333
	27	21.0928	444.906		27	25.7538	663.257		30	18.5374	343.635
	30	22.393	501.446		30	31.811	1011.94		30	19.1349	366.145
	30	22.4633	504.601		30	34.0691	1160.71		30	16.242	263.803
	30	21.8817	478.809		30	30.203	912.224		30	19.3044	372.659
	30	22.2417	494.693		30	31.634	1000.71		30	17.9233	321.244
	30	21.8377	476.886		30	31.811	1011.94		30	18.8957	357.048
	30	22.2244	493.923		30	30.1709	910.283		30	18.427	339.555
	30	21.8215	476.176		30	31.634	1000.71		30	18.3666	337.333
	30	22.0306	485.349		40	32.049	1027.14		30	18.5374	343.635
	30	22.393	501.446		40	32.049	1027.14		30	19.1831	367.992
	30	22.4633	504.601		40	30.875	953.265		30	16.242	263.803
	30	21.8817	478.809		40	32.049	1027.14		30	19.3044	372.659
	30	22.2417	494.693		40	30.875	953.265		40	19.7241	389.039
	30	21.8377	476.886						40	15.5494	241.785
	30	22.2244	493.923						40	19.4789	379.428
	30	21.8215	476.176						40	20.7017	428.56
	30	22.0306	485.349						40	17.9587	322.513
	40	23.8339	568.053						40	19.787	391.525
	40	23.8533	568.981						40	19.7241	389.039
	40	23.1011	533.659						40	15.5494	241.785
	40	23.7806	565.516						40	19.4789	379.428
	40	23.3379	544.659						40	20.7017	428.56
	40	24.8028	615.176						40	17.9587	322.513
	40	23.8339	568.053						40	19.787	391.525
	40	24.473	598.927
	40	23.1011	533.659
	40	23.7806	565.516
	40	23.3379	544.659
	40	24.8028	615.176

## Sheet: Fig3e
	Modelled crossover time
	(time for one lane's protein to diffuse into another lane)
	delta_well	t_crossover
	10	0.1
	20	0.1
	30	0.1
	40	0.1
	50	0.1
	60	0.1
	70	0.1
	80	0.1
	90	0.1
	100	0.6
	110	2.4
	120	4.3
	130	6.3
	140	8.6
	150	11
	160	13.5
	170	16.2
	180	19.1
	190	22.2
	200	25.4
	210	28.8
	220	32.3
	230	36
	240	39.9
	250	44
	260	48.2
	270	52.5
	280	57.1
	290	61.8
	300	66.7
	310	71.7
	320	76.9
	330	82.2
	340	87.8
	350	93.5
	360	99.3
	370	105.3
	380	111.5
	390	117.9
	400	124.4
	410	131.1
	420	137.9
	430	145
	440	152.1
	450	159.5
	460	167
	470	174.7
	480	182.5
	490	190.5
	500	198.7

## Sheet: Fig3f
		Separation Resolution (Rs)
	time	40 V/cm	60 V/cm	80 V/cm	100 V/cm
	0.1	0.00497098	0.00745647	0.00994196	0.0124275
	0.2	0.00988493	0.0148274	0.0197699	0.0247123
	0.3	0.0147433	0.022115	0.0294866	0.0368583
	0.4	0.0195475	0.0293213	0.0390951	0.0488688
	0.5	0.0242989	0.0364484	0.0485979	0.0607473
	0.6	0.0289988	0.0434983	0.0579977	0.0724971
	0.7	0.0336485	0.0504727	0.067297	0.0841212
	0.8	0.0382491	0.0573737	0.0764982	0.0956228
	0.9	0.0428019	0.0642028	0.0856038	0.107005
	1	0.0473079	0.0709619	0.0946158	0.11827
	1.1	0.0517683	0.0776524	0.103537	0.129421
	1.2	0.0561841	0.0842761	0.112368	0.14046
	1.3	0.0605563	0.0908344	0.121113	0.151391
	1.4	0.0648859	0.0973288	0.129772	0.162215
	1.5	0.0691738	0.103761	0.138348	0.172934
	1.6	0.073421	0.110132	0.146842	0.183553
	1.7	0.0776284	0.116443	0.155257	0.194071
	1.8	0.0817967	0.122695	0.163593	0.204492
	1.9	0.085927	0.12889	0.171854	0.214817
	2	0.0900198	0.13503	0.18004	0.22505
	2.1	0.0940761	0.141114	0.188152	0.23519
	2.2	0.0980966	0.147145	0.196193	0.245241
	2.3	0.102082	0.153123	0.204164	0.255205
	2.4	0.106033	0.159049	0.212066	0.265082
	2.5	0.10995	0.164925	0.219901	0.274876
	2.6	0.113835	0.170752	0.227669	0.284587
	2.7	0.117687	0.17653	0.235373	0.294216
	2.8	0.121507	0.18226	0.243014	0.303767
	2.9	0.125296	0.187944	0.250592	0.31324
	3	0.129054	0.193582	0.258109	0.322636
	3.1	0.132783	0.199174	0.265566	0.331957
	3.2	0.136482	0.204723	0.272964	0.341205
	3.3	0.140152	0.210229	0.280305	0.350381
	3.4	0.143794	0.215692	0.287589	0.359486
	3.5	0.147409	0.221113	0.294817	0.368522
	3.6	0.150996	0.226493	0.301991	0.377489
	3.7	0.154556	0.231834	0.309111	0.386389
	3.8	0.158089	0.237134	0.316179	0.395224
	3.9	0.161597	0.242396	0.323195	0.403993
	4	0.16508	0.24762	0.330159	0.412699
	4.1	0.168537	0.252806	0.337074	0.421343
	4.2	0.17197	0.257955	0.34394	0.429925
	4.3	0.175379	0.263068	0.350758	0.438447
	4.4	0.178764	0.268146	0.357527	0.446909
	4.5	0.182125	0.273188	0.364251	0.455313
	4.6	0.185464	0.278196	0.370928	0.46366
	4.7	0.18878	0.28317	0.37756	0.47195
	4.8	0.192074	0.288111	0.384148	0.480185
	4.9	0.195346	0.293019	0.390692	0.488365
	5	0.198597	0.297895	0.397193	0.496491
	5.1	0.201826	0.302739	0.403652	0.504565
	5.2	0.205034	0.307552	0.410069	0.512586
	5.3	0.208222	0.312333	0.416445	0.520556
	5.4	0.21139	0.317085	0.42278	0.528475
	5.5	0.214538	0.321807	0.429076	0.536345
	5.6	0.217666	0.326499	0.435333	0.544166
	5.7	0.220775	0.331163	0.441551	0.551938
	5.8	0.223865	0.335798	0.447731	0.559663
	5.9	0.226937	0.340405	0.453873	0.567342
	6	0.229989	0.344984	0.459979	0.574974
	6.1	0.233024	0.349536	0.466048	0.58256
	6.2	0.236041	0.354061	0.472082	0.590102
	6.3	0.23904	0.35856	0.47808	0.5976
	6.4	0.242022	0.363033	0.484044	0.605054
	6.5	0.244986	0.36748	0.489973	0.612466
	6.6	0.247934	0.371901	0.495868	0.619835
	6.7	0.250865	0.376298	0.50173	0.627163
	6.8	0.25378	0.380669	0.507559	0.634449
	6.9	0.256678	0.385017	0.513356	0.641695
	7	0.25956	0.38934	0.519121	0.648901
	7.1	0.262427	0.39364	0.524854	0.656067
	7.2	0.265278	0.397917	0.530556	0.663195
	7.3	0.268114	0.40217	0.536227	0.670284
	7.4	0.270934	0.406401	0.541868	0.677335
	7.5	0.27374	0.41061	0.547479	0.684349
	7.6	0.276531	0.414796	0.553061	0.691326
	7.7	0.279307	0.41896	0.558614	0.698267
	7.8	0.282069	0.423103	0.564137	0.705172
	7.9	0.284816	0.427225	0.569633	0.712041
	8	0.28755	0.431325	0.5751	0.718875
	8.1	0.29027	0.435405	0.58054	0.725675
	8.2	0.292976	0.439464	0.585953	0.732441
	8.3	0.295669	0.443504	0.591338	0.739173
	8.4	0.298348	0.447523	0.596697	0.745871
	8.5	0.301015	0.451522	0.602029	0.752537
	8.6	0.303668	0.455502	0.607336	0.75917
	8.7	0.306309	0.459463	0.612617	0.765771
	8.8	0.308936	0.463404	0.617873	0.772341
	8.9	0.311552	0.467327	0.623103	0.778879
	9	0.314154	0.471232	0.628309	0.785386
	9.1	0.316745	0.475118	0.63349	0.791863
	9.2	0.319324	0.478986	0.638648	0.798309
	9.3	0.32189	0.482836	0.643781	0.804726
	9.4	0.324445	0.486668	0.648891	0.811113
	9.5	0.326988	0.490483	0.653977	0.817471
	9.6	0.32952	0.49428	0.65904	0.8238
	9.7	0.33204	0.498061	0.664081	0.830101
	9.8	0.334549	0.501824	0.669099	0.836374
	9.9	0.337047	0.505571	0.674095	0.842618
	10	0.339534	0.509301	0.679068	0.848835
	10.1	0.34201	0.513015	0.68402	0.855025
	10.2	0.344475	0.516713	0.688951	0.861188
	10.3	0.34693	0.520395	0.69386	0.867325
	10.4	0.349374	0.524061	0.698748	0.873435
	10.5	0.351807	0.527711	0.703615	0.879519
	10.6	0.354231	0.531346	0.708461	0.885577
	10.7	0.356644	0.534966	0.713288	0.89161
	10.8	0.359047	0.53857	0.718094	0.897617
	10.9	0.36144	0.54216	0.72288	0.9036
	11	0.363823	0.545735	0.727646	0.909558
	11.1	0.366196	0.549295	0.732393	0.915491
	11.2	0.36856	0.55284	0.73712	0.9214
	11.3	0.370914	0.556371	0.741829	0.927286
	11.4	0.373259	0.559888	0.746518	0.933147
	11.5	0.375594	0.563391	0.751189	0.938986
	11.6	0.37792	0.566881	0.755841	0.944801
	11.7	0.380237	0.570356	0.760474	0.950593
	11.8	0.382545	0.573817	0.76509	0.956362
	11.9	0.384844	0.577266	0.769688	0.962109
	12	0.387134	0.5807	0.774267	0.967834
	12.1	0.389415	0.584122	0.778829	0.973537
	12.2	0.391687	0.587531	0.783374	0.979218
	12.3	0.393951	0.590926	0.787902	0.984877
	12.4	0.396206	0.594309	0.792412	0.990515
	12.5	0.398453	0.597679	0.796905	0.996132
	12.6	0.400691	0.601036	0.801382	1.00173
	12.7	0.402921	0.604381	0.805842	1.0073
	12.8	0.405143	0.607714	0.810285	1.01286
	12.9	0.407356	0.611034	0.814712	1.01839
	13	0.409562	0.614343	0.819123	1.0239
	13.1	0.411759	0.617639	0.823518	1.0294
	13.2	0.413949	0.620923	0.827898	1.03487
	13.3	0.416131	0.624196	0.832261	1.04033
	13.4	0.418305	0.627457	0.836609	1.04576
	13.5	0.420471	0.630706	0.840942	1.05118
	13.6	0.422629	0.633944	0.845259	1.05657
	13.7	0.424781	0.637171	0.849561	1.06195
	13.8	0.426924	0.640386	0.853848	1.06731
	13.9	0.42906	0.64359	0.85812	1.07265
	14	0.431189	0.646784	0.862378	1.07797
	14.1	0.433311	0.649966	0.866621	1.08328
	14.2	0.435425	0.653137	0.87085	1.08856
	14.3	0.437532	0.656298	0.875064	1.09383
	14.4	0.439632	0.659448	0.879264	1.09908
	14.5	0.441725	0.662587	0.88345	1.10431
	14.6	0.443811	0.665716	0.887622	1.10953
	14.7	0.44589	0.668835	0.89178	1.11472
	14.8	0.447962	0.671943	0.895924	1.11991
	14.9	0.450028	0.675041	0.900055	1.12507
	15	0.452086	0.67813	0.904173	1.13022
	15.1	0.454138	0.681208	0.908277	1.13535
	15.2	0.456184	0.684276	0.912367	1.14046
	15.3	0.458223	0.687334	0.916445	1.14556
	15.4	0.460255	0.690382	0.92051	1.15064
	15.5	0.462281	0.693421	0.924561	1.1557
	15.6	0.4643	0.69645	0.9286	1.16075
	15.7	0.466313	0.69947	0.932627	1.16578
	15.8	0.46832	0.70248	0.93664	1.1708
	15.9	0.470321	0.705481	0.940641	1.1758
	16	0.472315	0.708473	0.94463	1.18079
	16.1	0.474303	0.711455	0.948607	1.18576
	16.2	0.476285	0.714428	0.952571	1.19071
	16.3	0.478262	0.717392	0.956523	1.19565
	16.4	0.480232	0.720347	0.960463	1.20058
	16.5	0.482196	0.723294	0.964392	1.20549
	16.6	0.484154	0.726231	0.968308	1.21039
	16.7	0.486106	0.72916	0.972213	1.21527
	16.8	0.488053	0.73208	0.976106	1.22013
	16.9	0.489994	0.734991	0.979988	1.22498
	17	0.491929	0.737893	0.983858	1.22982
	17.1	0.493858	0.740788	0.987717	1.23465
	17.2	0.495782	0.743673	0.991564	1.23946
	17.3	0.4977	0.746551	0.995401	1.24425
	17.4	0.499613	0.74942	0.999226	1.24903
	17.5	0.50152	0.752281	1.00304	1.2538
	17.6	0.503422	0.755133	1.00684	1.25856
	17.7	0.505318	0.757978	1.01064	1.2633
	17.8	0.507209	0.760814	1.01442	1.26802
	17.9	0.509095	0.763643	1.01819	1.27274
	18	0.510975	0.766463	1.02195	1.27744
	18.1	0.51285	0.769276	1.0257	1.28213
	18.2	0.51472	0.77208	1.02944	1.2868
	18.3	0.516585	0.774878	1.03317	1.29146
	18.4	0.518445	0.777667	1.03689	1.29611
	18.5	0.520299	0.780449	1.0406	1.30075
	18.6	0.522148	0.783223	1.0443	1.30537
	18.7	0.523993	0.785989	1.04799	1.30998
	18.8	0.525832	0.788748	1.05166	1.31458
	18.9	0.527667	0.7915	1.05533	1.31917
	19	0.529496	0.794244	1.05899	1.32374
	19.1	0.531321	0.796981	1.06264	1.3283
	19.2	0.533141	0.799711	1.06628	1.33285
	19.3	0.534955	0.802433	1.06991	1.33739
	19.4	0.536766	0.805149	1.07353	1.34191
	19.5	0.538571	0.807857	1.07714	1.34643
	19.6	0.540372	0.810558	1.08074	1.35093
	19.7	0.542168	0.813252	1.08434	1.35542
	19.8	0.543959	0.815939	1.08792	1.3599
	19.9	0.545746	0.818619	1.09149	1.36437
	20	0.547528	0.821293	1.09506	1.36882
	20.1	0.549306	0.823959	1.09861	1.37327
	20.2	0.551079	0.826619	1.10216	1.3777
	20.3	0.552848	0.829272	1.1057	1.38212
	20.4	0.554612	0.831918	1.10922	1.38653
	20.5	0.556372	0.834558	1.11274	1.39093
	20.6	0.558127	0.837191	1.11625	1.39532
	20.7	0.559878	0.839817	1.11976	1.3997
	20.8	0.561625	0.842437	1.12325	1.40406
	20.9	0.563367	0.845051	1.12673	1.40842
	21	0.565105	0.847658	1.13021	1.41276
	21.1	0.566839	0.850259	1.13368	1.4171
	21.2	0.568569	0.852853	1.13714	1.42142
	21.3	0.570294	0.855442	1.14059	1.42574
	21.4	0.572016	0.858023	1.14403	1.43004
	21.5	0.573733	0.860599	1.14747	1.43433
	21.6	0.575446	0.863169	1.15089	1.43861
	21.7	0.577155	0.865732	1.15431	1.44289
	21.8	0.578859	0.868289	1.15772	1.44715
	21.9	0.58056	0.87084	1.16112	1.4514
	22	0.582257	0.873386	1.16451	1.45564
	22.1	0.58395	0.875925	1.1679	1.45987
	22.2	0.585639	0.878458	1.17128	1.4641
	22.3	0.587324	0.880986	1.17465	1.46831
	22.4	0.589005	0.883507	1.17801	1.47251
	22.5	0.590682	0.886023	1.18136	1.4767
	22.6	0.592355	0.888533	1.18471	1.48089
	22.7	0.594025	0.891037	1.18805	1.48506
	22.8	0.59569	0.893536	1.19138	1.48923
	22.9	0.597352	0.896028	1.1947	1.49338
	23	0.59901	0.898515	1.19802	1.49753
	23.1	0.600665	0.900997	1.20133	1.50166
	23.2	0.602315	0.903473	1.20463	1.50579
	23.3	0.603962	0.905943	1.20792	1.50991
	23.4	0.605605	0.908408	1.21121	1.51401
	23.5	0.607245	0.910868	1.21449	1.51811
	23.6	0.608881	0.913322	1.21776	1.5222
	23.7	0.610513	0.91577	1.22103	1.52628
	23.8	0.612142	0.918213	1.22428	1.53036
	23.9	0.613767	0.920651	1.22753	1.53442
	24	0.615389	0.923084	1.23078	1.53847
	24.1	0.617007	0.925511	1.23401	1.54252
	24.2	0.618622	0.927933	1.23724	1.54656
	24.3	0.620233	0.93035	1.24047	1.55058
	24.4	0.621841	0.932761	1.24368	1.5546
	24.5	0.623445	0.935168	1.24689	1.55861
	24.6	0.625046	0.937569	1.25009	1.56262
	24.7	0.626644	0.939965	1.25329	1.56661
	24.8	0.628238	0.942357	1.25648	1.57059
	24.9	0.629828	0.944743	1.25966	1.57457
	25	0.631416	0.947124	1.26283	1.57854
	25.1	0.633	0.9495	1.266	1.5825
	25.2	0.634581	0.951871	1.26916	1.58645
	25.3	0.636158	0.954237	1.27232	1.5904
	25.4	0.637732	0.956599	1.27546	1.59433
	25.5	0.639303	0.958955	1.27861	1.59826
	25.6	0.640871	0.961307	1.28174	1.60218
	25.7	0.642436	0.963654	1.28487	1.60609
	25.8	0.643997	0.965996	1.28799	1.60999
	25.9	0.645555	0.968333	1.29111	1.61389
	26	0.64711	0.970665	1.29422	1.61778
	26.1	0.648662	0.972993	1.29732	1.62166
	26.2	0.650211	0.975316	1.30042	1.62553
	26.3	0.651757	0.977635	1.30351	1.62939
	26.4	0.653299	0.979949	1.3066	1.63325
	26.5	0.654839	0.982258	1.30968	1.6371
	26.6	0.656375	0.984563	1.31275	1.64094
	26.7	0.657909	0.986863	1.31582	1.64477
	26.8	0.659439	0.989159	1.31888	1.6486
	26.9	0.660966	0.99145	1.32193	1.65242
	27	0.662491	0.993736	1.32498	1.65623
	27.1	0.664012	0.996018	1.32802	1.66003
	27.2	0.665531	0.998296	1.33106	1.66383
	27.3	0.667046	1.00057	1.33409	1.66762
	27.4	0.668559	1.00284	1.33712	1.6714
	27.5	0.670069	1.0051	1.34014	1.67517
	27.6	0.671576	1.00736	1.34315	1.67894
	27.7	0.673079	1.00962	1.34616	1.6827
	27.8	0.674581	1.01187	1.34916	1.68645
	27.9	0.676079	1.01412	1.35216	1.6902
	28	0.677574	1.01636	1.35515	1.69394
	28.1	0.679067	1.0186	1.35813	1.69767
	28.2	0.680557	1.02083	1.36111	1.70139
	28.3	0.682044	1.02307	1.36409	1.70511
	28.4	0.683528	1.02529	1.36706	1.70882
	28.5	0.685009	1.02751	1.37002	1.71252
	28.6	0.686488	1.02973	1.37298	1.71622
	28.7	0.687964	1.03195	1.37593	1.71991
	28.8	0.689437	1.03416	1.37887	1.72359
	28.9	0.690908	1.03636	1.38182	1.72727
	29	0.692376	1.03856	1.38475	1.73094
	29.1	0.693841	1.04076	1.38768	1.7346
	29.2	0.695304	1.04296	1.39061	1.73826
	29.3	0.696764	1.04515	1.39353	1.74191
	29.4	0.698221	1.04733	1.39644	1.74555
	29.5	0.699675	1.04951	1.39935	1.74919
	29.6	0.701128	1.05169	1.40226	1.75282
	29.7	0.702577	1.05387	1.40515	1.75644
	29.8	0.704024	1.05604	1.40805	1.76006
	29.9	0.705468	1.0582	1.41094	1.76367
	30	0.70691	1.06036	1.41382	1.76727
	30.1	0.708349	1.06252	1.4167	1.77087
	30.2	0.709786	1.06468	1.41957	1.77446
	30.3	0.71122	1.06683	1.42244	1.77805
	30.4	0.712651	1.06898	1.4253	1.78163
	30.5	0.714081	1.07112	1.42816	1.7852
	30.6	0.715507	1.07326	1.43101	1.78877
	30.7	0.716931	1.0754	1.43386	1.79233
	30.8	0.718353	1.07753	1.43671	1.79588
	30.9	0.719772	1.07966	1.43954	1.79943
	31	0.721189	1.08178	1.44238	1.80297
	31.1	0.722604	1.08391	1.44521	1.80651
	31.2	0.724016	1.08602	1.44803	1.81004
	31.3	0.725425	1.08814	1.45085	1.81356
	31.4	0.726832	1.09025	1.45366	1.81708
	31.5	0.728237	1.09236	1.45647	1.82059
	31.6	0.72964	1.09446	1.45928	1.8241
	31.7	0.73104	1.09656	1.46208	1.8276
	31.8	0.732438	1.09866	1.46488	1.83109
	31.9	0.733833	1.10075	1.46767	1.83458
	32	0.735226	1.10284	1.47045	1.83807
	32.1	0.736617	1.10493	1.47323	1.84154
	32.2	0.738005	1.10701	1.47601	1.84501
	32.3	0.739392	1.10909	1.47878	1.84848
	32.4	0.740776	1.11116	1.48155	1.85194
	32.5	0.742157	1.11324	1.48431	1.85539
	32.6	0.743537	1.1153	1.48707	1.85884
	32.7	0.744914	1.11737	1.48983	1.86228
	32.8	0.746289	1.11943	1.49258	1.86572
	32.9	0.747661	1.12149	1.49532	1.86915
	33	0.749032	1.12355	1.49806	1.87258
	33.1	0.7504	1.1256	1.5008	1.876
	33.2	0.751766	1.12765	1.50353	1.87941
	33.3	0.75313	1.12969	1.50626	1.88282
	33.4	0.754491	1.13174	1.50898	1.88623
	33.5	0.755851	1.13378	1.5117	1.88963
	33.6	0.757208	1.13581	1.51442	1.89302
	33.7	0.758563	1.13785	1.51713	1.89641
	33.8	0.759917	1.13987	1.51983	1.89979
	33.9	0.761267	1.1419	1.52253	1.90317
	34	0.762616	1.14392	1.52523	1.90654
	34.1	0.763963	1.14594	1.52793	1.90991
	34.2	0.765307	1.14796	1.53061	1.91327
	34.3	0.76665	1.14997	1.5333	1.91662
	34.4	0.76799	1.15199	1.53598	1.91998
	34.5	0.769329	1.15399	1.53866	1.92332
	34.6	0.770665	1.156	1.54133	1.92666
	34.7	0.771999	1.158	1.544	1.93
	34.8	0.773331	1.16	1.54666	1.93333
	34.9	0.774661	1.16199	1.54932	1.93665
	35	0.775989	1.16398	1.55198	1.93997
	35.1	0.777316	1.16597	1.55463	1.94329
	35.2	0.77864	1.16796	1.55728	1.9466
	35.3	0.779962	1.16994	1.55992	1.9499
	35.4	0.781282	1.17192	1.56256	1.9532
	35.5	0.7826	1.1739	1.5652	1.9565
	35.6	0.783916	1.17587	1.56783	1.95979
	35.7	0.78523	1.17784	1.57046	1.96307
	35.8	0.786542	1.17981	1.57308	1.96635
	35.9	0.787852	1.18178	1.5757	1.96963
	36	0.78916	1.18374	1.57832	1.9729
	36.1	0.790467	1.1857	1.58093	1.97617
	36.2	0.791771	1.18766	1.58354	1.97943
	36.3	0.793073	1.18961	1.58615	1.98268
	36.4	0.794374	1.19156	1.58875	1.98593
	36.5	0.795673	1.19351	1.59135	1.98918
	36.6	0.796969	1.19545	1.59394	1.99242
	36.7	0.798264	1.1974	1.59653	1.99566
	36.8	0.799557	1.19934	1.59911	1.99889
	36.9	0.800848	1.20127	1.6017	2.00212
	37	0.802137	1.20321	1.60427	2.00534
	37.1	0.803425	1.20514	1.60685	2.00856
	37.2	0.80471	1.20707	1.60942	2.01178
	37.3	0.805994	1.20899	1.61199	2.01498
	37.4	0.807276	1.21091	1.61455	2.01819
	37.5	0.808556	1.21283	1.61711	2.02139
	37.6	0.809834	1.21475	1.61967	2.02458
	37.7	0.81111	1.21667	1.62222	2.02778
	37.8	0.812385	1.21858	1.62477	2.03096
	37.9	0.813657	1.22049	1.62731	2.03414
	38	0.814928	1.22239	1.62986	2.03732
	38.1	0.816197	1.2243	1.63239	2.04049
	38.2	0.817465	1.2262	1.63493	2.04366
	38.3	0.81873	1.2281	1.63746	2.04683
	38.4	0.819994	1.22999	1.63999	2.04999
	38.5	0.821256	1.23188	1.64251	2.05314
	38.6	0.822517	1.23377	1.64503	2.05629
	38.7	0.823775	1.23566	1.64755	2.05944
	38.8	0.825032	1.23755	1.65006	2.06258
	38.9	0.826287	1.23943	1.65257	2.06572
	39	0.82754	1.24131	1.65508	2.06885
	39.1	0.828792	1.24319	1.65758	2.07198
	39.2	0.830042	1.24506	1.66008	2.07511
	39.3	0.83129	1.24694	1.66258	2.07823
	39.4	0.832537	1.24881	1.66507	2.08134
	39.5	0.833782	1.25067	1.66756	2.08445
	39.6	0.835025	1.25254	1.67005	2.08756
	39.7	0.836266	1.2544	1.67253	2.09067
	39.8	0.837506	1.25626	1.67501	2.09377
	39.9	0.838744	1.25812	1.67749	2.09686
	40	0.839981	1.25997	1.67996	2.09995
	40.1	0.841216	1.26182	1.68243	2.10304
	40.2	0.842449	1.26367	1.6849	2.10612
	40.3	0.84368	1.26552	1.68736	2.1092
	40.4	0.84491	1.26737	1.68982	2.11228
	40.5	0.846139	1.26921	1.69228	2.11535
	40.6	0.847365	1.27105	1.69473	2.11841
	40.7	0.84859	1.27289	1.69718	2.12148
	40.8	0.849814	1.27472	1.69963	2.12453
	40.9	0.851036	1.27655	1.70207	2.12759
	41	0.852256	1.27838	1.70451	2.13064
	41.1	0.853474	1.28021	1.70695	2.13369
	41.2	0.854691	1.28204	1.70938	2.13673
	41.3	0.855907	1.28386	1.71181	2.13977
	41.4	0.857121	1.28568	1.71424	2.1428
	41.5	0.858333	1.2875	1.71667	2.14583
	41.6	0.859544	1.28932	1.71909	2.14886
	41.7	0.860753	1.29113	1.72151	2.15188
	41.8	0.861961	1.29294	1.72392	2.1549
	41.9	0.863167	1.29475	1.72633	2.15792
	42	0.864372	1.29656	1.72874	2.16093
	42.1	0.865575	1.29836	1.73115	2.16394
	42.2	0.866776	1.30016	1.73355	2.16694
	42.3	0.867976	1.30196	1.73595	2.16994
	42.4	0.869175	1.30376	1.73835	2.17294
	42.5	0.870372	1.30556	1.74074	2.17593
	42.6	0.871567	1.30735	1.74313	2.17892
	42.7	0.872761	1.30914	1.74552	2.1819
	42.8	0.873953	1.31093	1.74791	2.18488
	42.9	0.875144	1.31272	1.75029	2.18786
	43	0.876334	1.3145	1.75267	2.19083
	43.1	0.877522	1.31628	1.75504	2.1938
	43.2	0.878708	1.31806	1.75742	2.19677
	43.3	0.879893	1.31984	1.75979	2.19973
	43.4	0.881077	1.32162	1.76215	2.20269
	43.5	0.882259	1.32339	1.76452	2.20565
	43.6	0.88344	1.32516	1.76688	2.2086
	43.7	0.884619	1.32693	1.76924	2.21155
	43.8	0.885797	1.3287	1.77159	2.21449
	43.9	0.886973	1.33046	1.77395	2.21743
	44	0.888148	1.33222	1.7763	2.22037
	44.1	0.889321	1.33398	1.77864	2.2233
	44.2	0.890493	1.33574	1.78099	2.22623
	44.3	0.891664	1.3375	1.78333	2.22916
	44.4	0.892833	1.33925	1.78567	2.23208
	44.5	0.894001	1.341	1.788	2.235
	44.6	0.895168	1.34275	1.79034	2.23792
	44.7	0.896333	1.3445	1.79267	2.24083
	44.8	0.897496	1.34624	1.79499	2.24374
	44.9	0.898658	1.34799	1.79732	2.24665
	45	0.899819	1.34973	1.79964	2.24955
	45.1	0.900979	1.35147	1.80196	2.25245
	45.2	0.902137	1.35321	1.80427	2.25534
	45.3	0.903293	1.35494	1.80659	2.25823
	45.4	0.904449	1.35667	1.8089	2.26112
	45.5	0.905603	1.3584	1.81121	2.26401
	45.6	0.906755	1.36013	1.81351	2.26689
	45.7	0.907907	1.36186	1.81581	2.26977
	45.8	0.909056	1.36358	1.81811	2.27264
	45.9	0.910205	1.36531	1.82041	2.27551
	46	0.911352	1.36703	1.8227	2.27838
	46.1	0.912498	1.36875	1.825	2.28125
	46.2	0.913643	1.37046	1.82729	2.28411
	46.3	0.914786	1.37218	1.82957	2.28696
	46.4	0.915928	1.37389	1.83186	2.28982
	46.5	0.917068	1.3756	1.83414	2.29267
	46.6	0.918208	1.37731	1.83642	2.29552
	46.7	0.919346	1.37902	1.83869	2.29836
	46.8	0.920482	1.38072	1.84096	2.30121
	46.9	0.921618	1.38243	1.84324	2.30404
	47	0.922752	1.38413	1.8455	2.30688
	47.1	0.923884	1.38583	1.84777	2.30971
	47.2	0.925016	1.38752	1.85003	2.31254
	47.3	0.926146	1.38922	1.85229	2.31537
	47.4	0.927275	1.39091	1.85455	2.31819
	47.5	0.928403	1.3926	1.85681	2.32101
	47.6	0.929529	1.39429	1.85906	2.32382
	47.7	0.930654	1.39598	1.86131	2.32664
	47.8	0.931778	1.39767	1.86356	2.32945
	47.9	0.932901	1.39935	1.8658	2.33225
	48	0.934022	1.40103	1.86804	2.33505
	48.1	0.935142	1.40271	1.87028	2.33786
	48.2	0.936261	1.40439	1.87252	2.34065
	48.3	0.937378	1.40607	1.87476	2.34345
	48.4	0.938495	1.40774	1.87699	2.34624
	48.5	0.93961	1.40941	1.87922	2.34902
	48.6	0.940724	1.41109	1.88145	2.35181
	48.7	0.941836	1.41275	1.88367	2.35459
	48.8	0.942948	1.41442	1.8859	2.35737
	48.9	0.944058	1.41609	1.88812	2.36015
	49	0.945167	1.41775	1.89033	2.36292
	49.1	0.946275	1.41941	1.89255	2.36569
	49.2	0.947381	1.42107	1.89476	2.36845
	49.3	0.948487	1.42273	1.89697	2.37122
	49.4	0.949591	1.42439	1.89918	2.37398
	49.5	0.950694	1.42604	1.90139	2.37674
	49.6	0.951796	1.42769	1.90359	2.37949
	49.7	0.952896	1.42934	1.90579	2.38224
	49.8	0.953996	1.43099	1.90799	2.38499
	49.9	0.955094	1.43264	1.91019	2.38774
	50	0.956191	1.43429	1.91238	2.39048
	50.1	0.957287	1.43593	1.91457	2.39322
	50.2	0.958382	1.43757	1.91676	2.39595
	50.3	0.959475	1.43921	1.91895	2.39869
	50.4	0.960568	1.44085	1.92114	2.40142
	50.5	0.961659	1.44249	1.92332	2.40415
	50.6	0.962749	1.44412	1.9255	2.40687
	50.7	0.963838	1.44576	1.92768	2.40959
	50.8	0.964925	1.44739	1.92985	2.41231
	50.9	0.966012	1.44902	1.93202	2.41503
	51	0.967098	1.45065	1.9342	2.41774
	51.1	0.968182	1.45227	1.93636	2.42045
	51.2	0.969265	1.4539	1.93853	2.42316
	51.3	0.970347	1.45552	1.94069	2.42587
	51.4	0.971428	1.45714	1.94286	2.42857
	51.5	0.972508	1.45876	1.94502	2.43127
	51.6	0.973587	1.46038	1.94717	2.43397
	51.7	0.974664	1.462	1.94933	2.43666
	51.8	0.97574	1.46361	1.95148	2.43935
	51.9	0.976816	1.46522	1.95363	2.44204
	52	0.97789	1.46684	1.95578	2.44473
	52.1	0.978963	1.46844	1.95793	2.44741
	52.2	0.980035	1.47005	1.96007	2.45009
	52.3	0.981106	1.47166	1.96221	2.45277
	52.4	0.982176	1.47326	1.96435	2.45544
	52.5	0.983245	1.47487	1.96649	2.45811
	52.6	0.984312	1.47647	1.96862	2.46078
	52.7	0.985379	1.47807	1.97076	2.46345
	52.8	0.986444	1.47967	1.97289	2.46611
	52.9	0.987509	1.48126	1.97502	2.46877
	53	0.988572	1.48286	1.97714	2.47143
	53.1	0.989634	1.48445	1.97927	2.47409
	53.2	0.990695	1.48604	1.98139	2.47674
	53.3	0.991755	1.48763	1.98351	2.47939
	53.4	0.992814	1.48922	1.98563	2.48204
	53.5	0.993872	1.49081	1.98774	2.48468
	53.6	0.994929	1.49239	1.98986	2.48732
	53.7	0.995985	1.49398	1.99197	2.48996
	53.8	0.99704	1.49556	1.99408	2.4926
	53.9	0.998094	1.49714	1.99619	2.49523
	54	0.999146	1.49872	1.99829	2.49787
	54.1	1.0002	1.5003	2.0004	2.5005
	54.2	1.00125	1.50187	2.0025	2.50312
	54.3	1.0023	1.50345	2.0046	2.50575
	54.4	1.00335	1.50502	2.00669	2.50837
	54.5	1.00439	1.50659	2.00879	2.51099
	54.6	1.00544	1.50816	2.01088	2.5136
	54.7	1.00649	1.50973	2.01297	2.51622
	54.8	1.00753	1.5113	2.01506	2.51883
	54.9	1.00857	1.51286	2.01715	2.52144
	55	1.00962	1.51442	2.01923	2.52404
	55.1	1.01066	1.51599	2.02132	2.52665
	55.2	1.0117	1.51755	2.0234	2.52925
	55.3	1.01274	1.51911	2.02548	2.53184
	55.4	1.01378	1.52066	2.02755	2.53444
	55.5	1.01481	1.52222	2.02963	2.53703
	55.6	1.01585	1.52377	2.0317	2.53962
	55.7	1.01689	1.52533	2.03377	2.54221
	55.8	1.01792	1.52688	2.03584	2.5448
	55.9	1.01895	1.52843	2.03791	2.54738
	56	1.01999	1.52998	2.03997	2.54996
	56.1	1.02102	1.53153	2.04203	2.55254
	56.2	1.02205	1.53307	2.04409	2.55512
	56.3	1.02308	1.53462	2.04615	2.55769
	56.4	1.02411	1.53616	2.04821	2.56026
	56.5	1.02513	1.5377	2.05027	2.56283
	56.6	1.02616	1.53924	2.05232	2.5654
	56.7	1.02718	1.54078	2.05437	2.56796
	56.8	1.02821	1.54231	2.05642	2.57052
	56.9	1.02923	1.54385	2.05847	2.57308
	57	1.03026	1.54538	2.06051	2.57564
	57.1	1.03128	1.54692	2.06255	2.57819
	57.2	1.0323	1.54845	2.0646	2.58074
	57.3	1.03332	1.54998	2.06664	2.58329
	57.4	1.03434	1.5515	2.06867	2.58584
	57.5	1.03535	1.55303	2.07071	2.58839
	57.6	1.03637	1.55456	2.07274	2.59093
	57.7	1.03739	1.55608	2.07477	2.59347
	57.8	1.0384	1.5576	2.0768	2.59601
	57.9	1.03942	1.55912	2.07883	2.59854
	58	1.04043	1.56064	2.08086	2.60107
	58.1	1.04144	1.56216	2.08288	2.6036
	58.2	1.04245	1.56368	2.08491	2.60613
	58.3	1.04346	1.5652	2.08693	2.60866
	58.4	1.04447	1.56671	2.08895	2.61118
	58.5	1.04548	1.56822	2.09096	2.6137
	58.6	1.04649	1.56973	2.09298	2.61622
	58.7	1.0475	1.57124	2.09499	2.61874
	58.8	1.0485	1.57275	2.097	2.62125
	58.9	1.04951	1.57426	2.09901	2.62377
	59	1.05051	1.57577	2.10102	2.62628
	59.1	1.05151	1.57727	2.10303	2.62878
	59.2	1.05252	1.57877	2.10503	2.63129
	59.3	1.05352	1.58028	2.10703	2.63379
	59.4	1.05452	1.58178	2.10903	2.63629
	59.5	1.05552	1.58327	2.11103	2.63879
	59.6	1.05652	1.58477	2.11303	2.64129
	59.7	1.05751	1.58627	2.11503	2.64378
	59.8	1.05851	1.58776	2.11702	2.64627
	59.9	1.05951	1.58926	2.11901	2.64876
	60	1.0605	1.59075	2.121	2.65125
	60.1	1.06149	1.59224	2.12299	2.65374
	60.2	1.06249	1.59373	2.12497	2.65622
	60.3	1.06348	1.59522	2.12696	2.6587
	60.4	1.06447	1.59671	2.12894	2.66118
	60.5	1.06546	1.59819	2.13092	2.66365
	60.6	1.06645	1.59968	2.1329	2.66613
	60.7	1.06744	1.60116	2.13488	2.6686
	60.8	1.06843	1.60264	2.13686	2.67107
	60.9	1.06942	1.60412	2.13883	2.67354
	61	1.0704	1.6056	2.1408	2.676
	61.1	1.07139	1.60708	2.14277	2.67847
	61.2	1.07237	1.60856	2.14474	2.68093
	61.3	1.07335	1.61003	2.14671	2.68339
	61.4	1.07434	1.61151	2.14868	2.68584
	61.5	1.07532	1.61298	2.15064	2.6883
	61.6	1.0763	1.61445	2.1526	2.69075
	61.7	1.07728	1.61592	2.15456	2.6932
	61.8	1.07826	1.61739	2.15652	2.69565
	61.9	1.07924	1.61886	2.15848	2.6981
	62	1.08022	1.62032	2.16043	2.70054
	62.1	1.08119	1.62179	2.16239	2.70298
	62.2	1.08217	1.62325	2.16434	2.70542
	62.3	1.08314	1.62472	2.16629	2.70786
	62.4	1.08412	1.62618	2.16824	2.7103
	62.5	1.08509	1.62764	2.17018	2.71273
	62.6	1.08606	1.6291	2.17213	2.71516
	62.7	1.08704	1.63055	2.17407	2.71759
	62.8	1.08801	1.63201	2.17601	2.72002
	62.9	1.08898	1.63347	2.17795	2.72244
	63	1.08995	1.63492	2.17989	2.72487
	63.1	1.09092	1.63637	2.18183	2.72729
	63.2	1.09188	1.63782	2.18377	2.72971
	63.3	1.09285	1.63927	2.1857	2.73212
	63.4	1.09382	1.64072	2.18763	2.73454
	63.5	1.09478	1.64217	2.18956	2.73695
	63.6	1.09575	1.64362	2.19149	2.73936
	63.7	1.09671	1.64506	2.19342	2.74177
	63.8	1.09767	1.64651	2.19534	2.74418
	63.9	1.09863	1.64795	2.19727	2.74658
	64	1.0996	1.64939	2.19919	2.74899
	64.1	1.10056	1.65083	2.20111	2.75139
	64.2	1.10152	1.65227	2.20303	2.75379
	64.3	1.10247	1.65371	2.20495	2.75618
	64.4	1.10343	1.65515	2.20686	2.75858
	64.5	1.10439	1.65658	2.20878	2.76097
	64.6	1.10535	1.65802	2.21069	2.76336
	64.7	1.1063	1.65945	2.2126	2.76575
	64.8	1.10726	1.66088	2.21451	2.76814
	64.9	1.10821	1.66232	2.21642	2.77053
	65	1.10916	1.66374	2.21833	2.77291
	65.1	1.11012	1.66517	2.22023	2.77529
	65.2	1.11107	1.6666	2.22213	2.77767
	65.3	1.11202	1.66803	2.22404	2.78005
	65.4	1.11297	1.66945	2.22594	2.78242
	65.5	1.11392	1.67088	2.22784	2.78479
	65.6	1.11487	1.6723	2.22973	2.78717
	65.7	1.11581	1.67372	2.23163	2.78954
	65.8	1.11676	1.67514	2.23352	2.7919
	65.9	1.11771	1.67656	2.23542	2.79427
	66	1.11865	1.67798	2.23731	2.79663
	66.1	1.1196	1.6794	2.2392	2.79899
	66.2	1.12054	1.68081	2.24108	2.80135
	66.3	1.12149	1.68223	2.24297	2.80371
	66.4	1.12243	1.68364	2.24486	2.80607
	66.5	1.12337	1.68505	2.24674	2.80842
	66.6	1.12431	1.68647	2.24862	2.81078
	66.7	1.12525	1.68788	2.2505	2.81313
	66.8	1.12619	1.68929	2.25238	2.81548
	66.9	1.12713	1.69069	2.25426	2.81782
	67	1.12807	1.6921	2.25613	2.82017
	67.1	1.129	1.69351	2.25801	2.82251
	67.2	1.12994	1.69491	2.25988	2.82485
	67.3	1.13088	1.69631	2.26175	2.82719
	67.4	1.13181	1.69772	2.26362	2.82953
	67.5	1.13275	1.69912	2.26549	2.83186
	67.6	1.13368	1.70052	2.26736	2.8342
	67.7	1.13461	1.70192	2.26922	2.83653
	67.8	1.13554	1.70332	2.27109	2.83886
	67.9	1.13647	1.70471	2.27295	2.84119
	68	1.13741	1.70611	2.27481	2.84351
	68.1	1.13834	1.7075	2.27667	2.84584
	68.2	1.13926	1.7089	2.27853	2.84816
	68.3	1.14019	1.71029	2.28039	2.85048
	68.4	1.14112	1.71168	2.28224	2.8528
	68.5	1.14205	1.71307	2.28409	2.85512
	68.6	1.14297	1.71446	2.28595	2.85743
	68.7	1.1439	1.71585	2.2878	2.85975
	68.8	1.14482	1.71724	2.28965	2.86206
	68.9	1.14575	1.71862	2.2915	2.86437
	69	1.14667	1.72001	2.29334	2.86668
	69.1	1.14759	1.72139	2.29519	2.86898
	69.2	1.14852	1.72277	2.29703	2.87129
	69.3	1.14944	1.72416	2.29887	2.87359
	69.4	1.15036	1.72554	2.30072	2.87589
	69.5	1.15128	1.72692	2.30255	2.87819
	69.6	1.1522	1.72829	2.30439	2.88049
	69.7	1.15311	1.72967	2.30623	2.88279
	69.8	1.15403	1.73105	2.30807	2.88508
	69.9	1.15495	1.73242	2.3099	2.88737
	70	1.15587	1.7338	2.31173	2.88966
	70.1	1.15678	1.73517	2.31356	2.89195
	70.2	1.1577	1.73654	2.31539	2.89424
	70.3	1.15861	1.73792	2.31722	2.89653
	70.4	1.15952	1.73929	2.31905	2.89881
	70.5	1.16044	1.74066	2.32087	2.90109
	70.6	1.16135	1.74202	2.3227	2.90337
	70.7	1.16226	1.74339	2.32452	2.90565
	70.8	1.16317	1.74476	2.32634	2.90793
	70.9	1.16408	1.74612	2.32816	2.9102
	71	1.16499	1.74749	2.32998	2.91248
	71.1	1.1659	1.74885	2.3318	2.91475
	71.2	1.16681	1.75021	2.33361	2.91702
	71.3	1.16771	1.75157	2.33543	2.91929
	71.4	1.16862	1.75293	2.33724	2.92155
	71.5	1.16953	1.75429	2.33905	2.92382
	71.6	1.17043	1.75565	2.34087	2.92608
	71.7	1.17134	1.75701	2.34267	2.92834
	71.8	1.17224	1.75836	2.34448	2.9306
	71.9	1.17314	1.75972	2.34629	2.93286
	72	1.17405	1.76107	2.34809	2.93512
	72.1	1.17495	1.76242	2.3499	2.93737
	72.2	1.17585	1.76378	2.3517	2.93963
	72.3	1.17675	1.76513	2.3535	2.94188
	72.4	1.17765	1.76648	2.3553	2.94413
	72.5	1.17855	1.76783	2.3571	2.94638
	72.6	1.17945	1.76917	2.3589	2.94862
	72.7	1.18035	1.77052	2.36069	2.95087
	72.8	1.18124	1.77187	2.36249	2.95311
	72.9	1.18214	1.77321	2.36428	2.95535
	73	1.18304	1.77456	2.36607	2.95759
	73.1	1.18393	1.7759	2.36786	2.95983
	73.2	1.18483	1.77724	2.36965	2.96207
	73.3	1.18572	1.77858	2.37144	2.9643
	73.4	1.18661	1.77992	2.37323	2.96654
	73.5	1.18751	1.78126	2.37501	2.96877
	73.6	1.1884	1.7826	2.3768	2.971
	73.7	1.18929	1.78394	2.37858	2.97323
	73.8	1.19018	1.78527	2.38036	2.97545
	73.9	1.19107	1.78661	2.38214	2.97768
	74	1.19196	1.78794	2.38392	2.9799
	74.1	1.19285	1.78928	2.3857	2.98213
	74.2	1.19374	1.79061	2.38748	2.98435
	74.3	1.19463	1.79194	2.38925	2.98657
	74.4	1.19551	1.79327	2.39103	2.98878
	74.5	1.1964	1.7946	2.3928	2.991
	74.6	1.19729	1.79593	2.39457	2.99321
	74.7	1.19817	1.79726	2.39634	2.99543
	74.8	1.19905	1.79858	2.39811	2.99764
	74.9	1.19994	1.79991	2.39988	2.99985
	75	1.20082	1.80123	2.40164	3.00205
	75.1	1.2017	1.80256	2.40341	3.00426
	75.2	1.20259	1.80388	2.40517	3.00647
	75.3	1.20347	1.8052	2.40694	3.00867
	75.4	1.20435	1.80652	2.4087	3.01087
	75.5	1.20523	1.80784	2.41046	3.01307
	75.6	1.20611	1.80916	2.41222	3.01527
	75.7	1.20699	1.81048	2.41397	3.01747
	75.8	1.20786	1.8118	2.41573	3.01966
	75.9	1.20874	1.81311	2.41748	3.02186
	76	1.20962	1.81443	2.41924	3.02405
	76.1	1.2105	1.81574	2.42099	3.02624
	76.2	1.21137	1.81706	2.42274	3.02843
	76.3	1.21225	1.81837	2.42449	3.03062
	76.4	1.21312	1.81968	2.42624	3.0328
	76.5	1.214	1.82099	2.42799	3.03499
	76.6	1.21487	1.8223	2.42974	3.03717
	76.7	1.21574	1.82361	2.43148	3.03935
	76.8	1.21661	1.82492	2.43323	3.04153
	76.9	1.21748	1.82623	2.43497	3.04371
	77	1.21836	1.82753	2.43671	3.04589
	77.1	1.21923	1.82884	2.43845	3.04807
	77.2	1.2201	1.83014	2.44019	3.05024
	77.3	1.22096	1.83145	2.44193	3.05241
	77.4	1.22183	1.83275	2.44367	3.05458
	77.5	1.2227	1.83405	2.4454	3.05675
	77.6	1.22357	1.83535	2.44714	3.05892
	77.7	1.22444	1.83665	2.44887	3.06109
	77.8	1.2253	1.83795	2.4506	3.06325
	77.9	1.22617	1.83925	2.45233	3.06542
	78	1.22703	1.84055	2.45406	3.06758
	78.1	1.2279	1.84184	2.45579	3.06974
	78.2	1.22876	1.84314	2.45752	3.0719
	78.3	1.22962	1.84444	2.45925	3.07406
	78.4	1.23049	1.84573	2.46097	3.07622
	78.5	1.23135	1.84702	2.4627	3.07837
	78.6	1.23221	1.84831	2.46442	3.08052
	78.7	1.23307	1.84961	2.46614	3.08268
	78.8	1.23393	1.8509	2.46786	3.08483
	78.9	1.23479	1.85219	2.46958	3.08698
	79	1.23565	1.85347	2.4713	3.08912
	79.1	1.23651	1.85476	2.47302	3.09127
	79.2	1.23737	1.85605	2.47473	3.09341
	79.3	1.23822	1.85734	2.47645	3.09556
	79.4	1.23908	1.85862	2.47816	3.0977
	79.5	1.23994	1.8599	2.47987	3.09984
	79.6	1.24079	1.86119	2.48158	3.10198
	79.7	1.24165	1.86247	2.48329	3.10412
	79.8	1.2425	1.86375	2.485	3.10625
	79.9	1.24336	1.86503	2.48671	3.10839
	80	1.24421	1.86631	2.48842	3.11052
	80.1	1.24506	1.86759	2.49012	3.11265
	80.2	1.24591	1.86887	2.49183	3.11479
	80.3	1.24677	1.87015	2.49353	3.11691
	80.4	1.24762	1.87143	2.49523	3.11904
	80.5	1.24847	1.8727	2.49693	3.12117
	80.6	1.24932	1.87398	2.49863	3.12329
	80.7	1.25017	1.87525	2.50033	3.12542
	80.8	1.25102	1.87652	2.50203	3.12754
	80.9	1.25186	1.8778	2.50373	3.12966
	81	1.25271	1.87907	2.50542	3.13178
	81.1	1.25356	1.88034	2.50712	3.1339
	81.2	1.25441	1.88161	2.50881	3.13601
	81.3	1.25525	1.88288	2.5105	3.13813
	81.4	1.2561	1.88415	2.51219	3.14024
	81.5	1.25694	1.88541	2.51388	3.14236
	81.6	1.25779	1.88668	2.51557	3.14447
	81.7	1.25863	1.88795	2.51726	3.14658
	81.8	1.25947	1.88921	2.51895	3.14869
	81.9	1.26032	1.89048	2.52063	3.15079
	82	1.26116	1.89174	2.52232	3.1529
	82.1	1.262	1.893	2.524	3.155
	82.2	1.26284	1.89426	2.52568	3.15711
	82.3	1.26368	1.89552	2.52737	3.15921
	82.4	1.26452	1.89678	2.52905	3.16131
	82.5	1.26536	1.89804	2.53072	3.16341
	82.6	1.2662	1.8993	2.5324	3.1655
	82.7	1.26704	1.90056	2.53408	3.1676
	82.8	1.26788	1.90182	2.53576	3.16969
	82.9	1.26872	1.90307	2.53743	3.17179
	83	1.26955	1.90433	2.5391	3.17388
	83.1	1.27039	1.90558	2.54078	3.17597
	83.2	1.27122	1.90684	2.54245	3.17806
	83.3	1.27206	1.90809	2.54412	3.18015
	83.4	1.27289	1.90934	2.54579	3.18224
	83.5	1.27373	1.91059	2.54746	3.18432
	83.6	1.27456	1.91184	2.54912	3.1864
	83.7	1.2754	1.91309	2.55079	3.18849
	83.8	1.27623	1.91434	2.55246	3.19057
	83.9	1.27706	1.91559	2.55412	3.19265
	84	1.27789	1.91684	2.55578	3.19473
	84.1	1.27872	1.91808	2.55744	3.19681
	84.2	1.27955	1.91933	2.55911	3.19888
	84.3	1.28038	1.92057	2.56077	3.20096
	84.4	1.28121	1.92182	2.56242	3.20303
	84.5	1.28204	1.92306	2.56408	3.2051
	84.6	1.28287	1.9243	2.56574	3.20717
	84.7	1.2837	1.92555	2.5674	3.20924
	84.8	1.28452	1.92679	2.56905	3.21131
	84.9	1.28535	1.92803	2.5707	3.21338
	85	1.28618	1.92927	2.57236	3.21545
	85.1	1.287	1.93051	2.57401	3.21751
	85.2	1.28783	1.93174	2.57566	3.21957
	85.3	1.28865	1.93298	2.57731	3.22164
	85.4	1.28948	1.93422	2.57896	3.2237
	85.5	1.2903	1.93545	2.5806	3.22576
	85.6	1.29113	1.93669	2.58225	3.22781
	85.7	1.29195	1.93792	2.5839	3.22987
	85.8	1.29277	1.93916	2.58554	3.23193
	85.9	1.29359	1.94039	2.58718	3.23398
	86	1.29441	1.94162	2.58883	3.23603
	86.1	1.29523	1.94285	2.59047	3.23809
	86.2	1.29605	1.94408	2.59211	3.24014
	86.3	1.29687	1.94531	2.59375	3.24219
	86.4	1.29769	1.94654	2.59539	3.24423
	86.5	1.29851	1.94777	2.59702	3.24628
	86.6	1.29933	1.949	2.59866	3.24833
	86.7	1.30015	1.95022	2.6003	3.25037
	86.8	1.30097	1.95145	2.60193	3.25241
	86.9	1.30178	1.95267	2.60356	3.25445
	87	1.3026	1.9539	2.6052	3.25649
	87.1	1.30341	1.95512	2.60683	3.25853
	87.2	1.30423	1.95634	2.60846	3.26057
	87.3	1.30504	1.95757	2.61009	3.26261
	87.4	1.30586	1.95879	2.61172	3.26464
	87.5	1.30667	1.96001	2.61334	3.26668
	87.6	1.30748	1.96123	2.61497	3.26871
	87.7	1.3083	1.96245	2.6166	3.27074
	87.8	1.30911	1.96366	2.61822	3.27277
	87.9	1.30992	1.96488	2.61984	3.2748
	88	1.31073	1.9661	2.62147	3.27683
	88.1	1.31154	1.96732	2.62309	3.27886
	88.2	1.31235	1.96853	2.62471	3.28088
	88.3	1.31316	1.96975	2.62633	3.28291
	88.4	1.31397	1.97096	2.62795	3.28493
	88.5	1.31478	1.97217	2.62956	3.28695
	88.6	1.31559	1.97339	2.63118	3.28898
	88.7	1.3164	1.9746	2.6328	3.291
	88.8	1.31721	1.97581	2.63441	3.29301
	88.9	1.31801	1.97702	2.63602	3.29503
	89	1.31882	1.97823	2.63764	3.29705
	89.1	1.31962	1.97944	2.63925	3.29906
	89.2	1.32043	1.98065	2.64086	3.30108
	89.3	1.32124	1.98185	2.64247	3.30309
	89.4	1.32204	1.98306	2.64408	3.3051
	89.5	1.32284	1.98427	2.64569	3.30711
	89.6	1.32365	1.98547	2.64729	3.30912
	89.7	1.32445	1.98668	2.6489	3.31113
	89.8	1.32525	1.98788	2.65051	3.31313
	89.9	1.32606	1.98908	2.65211	3.31514
	90	1.32686	1.99029	2.65371	3.31714
	90.1	1.32766	1.99149	2.65532	3.31915
	90.2	1.32846	1.99269	2.65692	3.32115
	90.3	1.32926	1.99389	2.65852	3.32315
	90.4	1.33006	1.99509	2.66012	3.32515
	90.5	1.33086	1.99629	2.66172	3.32715
	90.6	1.33166	1.99749	2.66331	3.32914
	90.7	1.33246	1.99868	2.66491	3.33114
	90.8	1.33325	1.99988	2.66651	3.33313
	90.9	1.33405	2.00108	2.6681	3.33513
	91	1.33485	2.00227	2.6697	3.33712
	91.1	1.33564	2.00347	2.67129	3.33911
	91.2	1.33644	2.00466	2.67288	3.3411
	91.3	1.33724	2.00585	2.67447	3.34309
	91.4	1.33803	2.00705	2.67606	3.34508
	91.5	1.33883	2.00824	2.67765	3.34706
	91.6	1.33962	2.00943	2.67924	3.34905
	91.7	1.34041	2.01062	2.68083	3.35103
	91.8	1.34121	2.01181	2.68241	3.35302
	91.9	1.342	2.013	2.684	3.355
	92	1.34279	2.01419	2.68558	3.35698
	92.1	1.34358	2.01538	2.68717	3.35896
	92.2	1.34438	2.01656	2.68875	3.36094
	92.3	1.34517	2.01775	2.69033	3.36292
	92.4	1.34596	2.01894	2.69191	3.36489
	92.5	1.34675	2.02012	2.6935	3.36687
	92.6	1.34754	2.02131	2.69507	3.36884
	92.7	1.34833	2.02249	2.69665	3.37082
	92.8	1.34912	2.02367	2.69823	3.37279
	92.9	1.3499	2.02486	2.69981	3.37476
	93	1.35069	2.02604	2.70138	3.37673
	93.1	1.35148	2.02722	2.70296	3.3787
	93.2	1.35227	2.0284	2.70453	3.38066
	93.3	1.35305	2.02958	2.7061	3.38263
	93.4	1.35384	2.03076	2.70768	3.3846
	93.5	1.35462	2.03194	2.70925	3.38656
	93.6	1.35541	2.03311	2.71082	3.38852
	93.7	1.35619	2.03429	2.71239	3.39048
	93.8	1.35698	2.03547	2.71396	3.39245
	93.9	1.35776	2.03664	2.71552	3.39441
	94	1.35855	2.03782	2.71709	3.39636
	94.1	1.35933	2.03899	2.71866	3.39832
	94.2	1.36011	2.04017	2.72022	3.40028
	94.3	1.36089	2.04134	2.72179	3.40223
	94.4	1.36167	2.04251	2.72335	3.40419
	94.5	1.36246	2.04368	2.72491	3.40614
	94.6	1.36324	2.04486	2.72647	3.40809
	94.7	1.36402	2.04603	2.72803	3.41004
	94.8	1.3648	2.0472	2.72959	3.41199
	94.9	1.36558	2.04836	2.73115	3.41394
	95	1.36636	2.04953	2.73271	3.41589
	95.1	1.36713	2.0507	2.73427	3.41784
	95.2	1.36791	2.05187	2.73582	3.41978
	95.3	1.36869	2.05304	2.73738	3.42173
	95.4	1.36947	2.0542	2.73894	3.42367
	95.5	1.37024	2.05537	2.74049	3.42561
	95.6	1.37102	2.05653	2.74204	3.42755
	95.7	1.3718	2.0577	2.74359	3.42949
	95.8	1.37257	2.05886	2.74515	3.43143
	95.9	1.37335	2.06002	2.7467	3.43337
	96	1.37412	2.06118	2.74824	3.43531
	96.1	1.3749	2.06235	2.74979	3.43724
	96.2	1.37567	2.06351	2.75134	3.43918
	96.3	1.37644	2.06467	2.75289	3.44111
	96.4	1.37722	2.06583	2.75443	3.44304
	96.5	1.37799	2.06698	2.75598	3.44497
	96.6	1.37876	2.06814	2.75752	3.4469
	96.7	1.37953	2.0693	2.75907	3.44883
	96.8	1.38031	2.07046	2.76061	3.45076
	96.9	1.38108	2.07161	2.76215	3.45269
	97	1.38185	2.07277	2.76369	3.45462
	97.1	1.38262	2.07392	2.76523	3.45654
	97.2	1.38339	2.07508	2.76677	3.45847
	97.3	1.38416	2.07623	2.76831	3.46039
	97.4	1.38492	2.07739	2.76985	3.46231
	97.5	1.38569	2.07854	2.77139	3.46423
	97.6	1.38646	2.07969	2.77292	3.46615
	97.7	1.38723	2.08084	2.77446	3.46807
	97.8	1.388	2.08199	2.77599	3.46999
	97.9	1.38876	2.08314	2.77752	3.47191
	98	1.38953	2.08429	2.77906	3.47382
	98.1	1.39029	2.08544	2.78059	3.47574
	98.2	1.39106	2.08659	2.78212	3.47765
	98.3	1.39183	2.08774	2.78365	3.47956
	98.4	1.39259	2.08888	2.78518	3.48147
	98.5	1.39335	2.09003	2.78671	3.48339
	98.6	1.39412	2.09118	2.78824	3.4853
	98.7	1.39488	2.09232	2.78976	3.4872
	98.8	1.39564	2.09347	2.79129	3.48911
	98.9	1.39641	2.09461	2.79281	3.49102
	99	1.39717	2.09575	2.79434	3.49292
	99.1	1.39793	2.0969	2.79586	3.49483
	99.2	1.39869	2.09804	2.79739	3.49673
	99.3	1.39945	2.09918	2.79891	3.49863
	99.4	1.40021	2.10032	2.80043	3.50054
	99.5	1.40097	2.10146	2.80195	3.50244
	99.6	1.40173	2.1026	2.80347	3.50434
	99.7	1.40249	2.10374	2.80499	3.50623
	99.8	1.40325	2.10488	2.80651	3.50813
	99.9	1.40401	2.10602	2.80802	3.51003
	100	1.40477	2.10715	2.80954	3.51192
	100.1	1.40553	2.10829	2.81106	3.51382
	100.2	1.40628	2.10943	2.81257	3.51571
	100.3	1.40704	2.11056	2.81408	3.5176
	100.4	1.4078	2.1117	2.8156	3.5195
	100.5	1.40855	2.11283	2.81711	3.52139
	100.6	1.40931	2.11397	2.81862	3.52328
	100.7	1.41007	2.1151	2.82013	3.52516
	100.8	1.41082	2.11623	2.82164	3.52705
	100.9	1.41158	2.11736	2.82315	3.52894
	101	1.41233	2.11849	2.82466	3.53082
	101.1	1.41308	2.11963	2.82617	3.53271
	101.2	1.41384	2.12076	2.82767	3.53459
	101.3	1.41459	2.12189	2.82918	3.53648
	101.4	1.41534	2.12301	2.83069	3.53836
	101.5	1.4161	2.12414	2.83219	3.54024
	101.6	1.41685	2.12527	2.83369	3.54212
	101.7	1.4176	2.1264	2.8352	3.544
	101.8	1.41835	2.12752	2.8367	3.54587
	101.9	1.4191	2.12865	2.8382	3.54775
	102	1.41985	2.12978	2.8397	3.54963
	102.1	1.4206	2.1309	2.8412	3.5515
	102.2	1.42135	2.13203	2.8427	3.55338
	102.3	1.4221	2.13315	2.8442	3.55525
	102.4	1.42285	2.13427	2.8457	3.55712
	102.5	1.4236	2.13539	2.84719	3.55899
	102.6	1.42434	2.13652	2.84869	3.56086
	102.7	1.42509	2.13764	2.85018	3.56273
	102.8	1.42584	2.13876	2.85168	3.5646
	102.9	1.42659	2.13988	2.85317	3.56647
	103	1.42733	2.141	2.85467	3.56833
	103.1	1.42808	2.14212	2.85616	3.5702
	103.2	1.42882	2.14324	2.85765	3.57206
	103.3	1.42957	2.14435	2.85914	3.57392
	103.4	1.43031	2.14547	2.86063	3.57579
	103.5	1.43106	2.14659	2.86212	3.57765
	103.6	1.4318	2.14771	2.86361	3.57951
	103.7	1.43255	2.14882	2.86509	3.58137
	103.8	1.43329	2.14994	2.86658	3.58323
	103.9	1.43403	2.15105	2.86807	3.58508
	104	1.43478	2.15216	2.86955	3.58694
	104.1	1.43552	2.15328	2.87104	3.5888
	104.2	1.43626	2.15439	2.87252	3.59065
	104.3	1.437	2.1555	2.874	3.59251
	104.4	1.43774	2.15661	2.87549	3.59436
	104.5	1.43848	2.15773	2.87697	3.59621
	104.6	1.43922	2.15884	2.87845	3.59806
	104.7	1.43996	2.15995	2.87993	3.59991
	104.8	1.4407	2.16106	2.88141	3.60176
	104.9	1.44144	2.16217	2.88289	3.60361
	105	1.44218	2.16327	2.88436	3.60546
	105.1	1.44292	2.16438	2.88584	3.6073
	105.2	1.44366	2.16549	2.88732	3.60915
	105.3	1.4444	2.1666	2.88879	3.61099
	105.4	1.44513	2.1677	2.89027	3.61284
	105.5	1.44587	2.16881	2.89174	3.61468
	105.6	1.44661	2.16991	2.89322	3.61652
	105.7	1.44734	2.17102	2.89469	3.61836
	105.8	1.44808	2.17212	2.89616	3.6202
	105.9	1.44882	2.17322	2.89763	3.62204
	106	1.44955	2.17433	2.8991	3.62388
	106.1	1.45029	2.17543	2.90057	3.62572
	106.2	1.45102	2.17653	2.90204	3.62755
	106.3	1.45176	2.17763	2.90351	3.62939
	106.4	1.45249	2.17873	2.90498	3.63122
	106.5	1.45322	2.17983	2.90644	3.63306
	106.6	1.45396	2.18093	2.90791	3.63489
	106.7	1.45469	2.18203	2.90938	3.63672
	106.8	1.45542	2.18313	2.91084	3.63855
	106.9	1.45615	2.18423	2.9123	3.64038
	107	1.45688	2.18533	2.91377	3.64221
	107.1	1.45762	2.18642	2.91523	3.64404
	107.2	1.45835	2.18752	2.91669	3.64587
	107.3	1.45908	2.18861	2.91815	3.64769
	107.4	1.45981	2.18971	2.91961	3.64952
	107.5	1.46054	2.1908	2.92107	3.65134
	107.6	1.46127	2.1919	2.92253	3.65317
	107.7	1.462	2.19299	2.92399	3.65499
	107.8	1.46272	2.19409	2.92545	3.65681
	107.9	1.46345	2.19518	2.9269	3.65863
	108	1.46418	2.19627	2.92836	3.66045
	108.1	1.46491	2.19736	2.92982	3.66227
	108.2	1.46564	2.19845	2.93127	3.66409
	108.3	1.46636	2.19954	2.93272	3.66591
	108.4	1.46709	2.20063	2.93418	3.66772
	108.5	1.46782	2.20172	2.93563	3.66954
	108.6	1.46854	2.20281	2.93708	3.67135
	108.7	1.46927	2.2039	2.93853	3.67317
	108.8	1.46999	2.20499	2.93998	3.67498
	108.9	1.47072	2.20608	2.94143	3.67679
	109	1.47144	2.20716	2.94288	3.6786
	109.1	1.47217	2.20825	2.94433	3.68041
	109.2	1.47289	2.20933	2.94578	3.68222
	109.3	1.47361	2.21042	2.94723	3.68403
	109.4	1.47434	2.2115	2.94867	3.68584
	109.5	1.47506	2.21259	2.95012	3.68765
	109.6	1.47578	2.21367	2.95156	3.68945
	109.7	1.4765	2.21475	2.95301	3.69126
	109.8	1.47722	2.21584	2.95445	3.69306
	109.9	1.47795	2.21692	2.95589	3.69487
	110	1.47867	2.218	2.95733	3.69667
	110.1	1.47939	2.21908	2.95878	3.69847
	110.2	1.48011	2.22016	2.96022	3.70027
	110.3	1.48083	2.22124	2.96166	3.70207
	110.4	1.48155	2.22232	2.9631	3.70387
	110.5	1.48227	2.2234	2.96453	3.70567
	110.6	1.48299	2.22448	2.96597	3.70747
	110.7	1.4837	2.22556	2.96741	3.70926
	110.8	1.48442	2.22663	2.96885	3.71106
	110.9	1.48514	2.22771	2.97028	3.71285
	111	1.48586	2.22879	2.97172	3.71465
	111.1	1.48658	2.22986	2.97315	3.71644
	111.2	1.48729	2.23094	2.97459	3.71823
	111.3	1.48801	2.23201	2.97602	3.72002
	111.4	1.48873	2.23309	2.97745	3.72181
	111.5	1.48944	2.23416	2.97888	3.7236
	111.6	1.49016	2.23524	2.98031	3.72539
	111.7	1.49087	2.23631	2.98174	3.72718
	111.8	1.49159	2.23738	2.98317	3.72897
	111.9	1.4923	2.23845	2.9846	3.73075
	112	1.49302	2.23952	2.98603	3.73254
	112.1	1.49373	2.2406	2.98746	3.73433
	112.2	1.49444	2.24167	2.98889	3.73611
	112.3	1.49516	2.24274	2.99031	3.73789
	112.4	1.49587	2.2438	2.99174	3.73967
	112.5	1.49658	2.24487	2.99316	3.74146
	112.6	1.49729	2.24594	2.99459	3.74324
	112.7	1.49801	2.24701	2.99601	3.74502
	112.8	1.49872	2.24808	2.99744	3.74679
	112.9	1.49943	2.24914	2.99886	3.74857
	113	1.50014	2.25021	3.00028	3.75035
	113.1	1.50085	2.25128	3.0017	3.75213
	113.2	1.50156	2.25234	3.00312	3.7539
	113.3	1.50227	2.25341	3.00454	3.75568
	113.4	1.50298	2.25447	3.00596	3.75745
	113.5	1.50369	2.25553	3.00738	3.75922
	113.6	1.5044	2.2566	3.0088	3.761
	113.7	1.50511	2.25766	3.01021	3.76277
	113.8	1.50582	2.25872	3.01163	3.76454
	113.9	1.50652	2.25978	3.01305	3.76631
	114	1.50723	2.26085	3.01446	3.76808
	114.1	1.50794	2.26191	3.01588	3.76985
	114.2	1.50865	2.26297	3.01729	3.77161
	114.3	1.50935	2.26403	3.0187	3.77338
	114.4	1.51006	2.26509	3.02012	3.77515
	114.5	1.51076	2.26615	3.02153	3.77691
	114.6	1.51147	2.2672	3.02294	3.77867
	114.7	1.51217	2.26826	3.02435	3.78044
	114.8	1.51288	2.26932	3.02576	3.7822
	114.9	1.51358	2.27038	3.02717	3.78396
	115	1.51429	2.27143	3.02858	3.78572
	115.1	1.51499	2.27249	3.02999	3.78748
	115.2	1.5157	2.27355	3.03139	3.78924
	115.3	1.5164	2.2746	3.0328	3.791
	115.4	1.5171	2.27565	3.03421	3.79276
	115.5	1.51781	2.27671	3.03561	3.79452
	115.6	1.51851	2.27776	3.03702	3.79627
	115.7	1.51921	2.27882	3.03842	3.79803
	115.8	1.51991	2.27987	3.03982	3.79978
	115.9	1.52061	2.28092	3.04123	3.80153
	116	1.52132	2.28197	3.04263	3.80329
	116.1	1.52202	2.28302	3.04403	3.80504
	116.2	1.52272	2.28407	3.04543	3.80679
	116.3	1.52342	2.28512	3.04683	3.80854
	116.4	1.52412	2.28617	3.04823	3.81029
	116.5	1.52482	2.28722	3.04963	3.81204
	116.6	1.52552	2.28827	3.05103	3.81379
	116.7	1.52621	2.28932	3.05243	3.81554
	116.8	1.52691	2.29037	3.05383	3.81728
	116.9	1.52761	2.29142	3.05522	3.81903
	117	1.52831	2.29246	3.05662	3.82077
	117.1	1.52901	2.29351	3.05801	3.82252
	117.2	1.5297	2.29456	3.05941	3.82426
	117.3	1.5304	2.2956	3.0608	3.826
	117.4	1.5311	2.29665	3.0622	3.82775
	117.5	1.53179	2.29769	3.06359	3.82949
	117.6	1.53249	2.29874	3.06498	3.83123
	117.7	1.53319	2.29978	3.06637	3.83297
	117.8	1.53388	2.30082	3.06776	3.83471
	117.9	1.53458	2.30187	3.06915	3.83644
	118	1.53527	2.30291	3.07054	3.83818
	118.1	1.53597	2.30395	3.07193	3.83992
	118.2	1.53666	2.30499	3.07332	3.84165
	118.3	1.53735	2.30603	3.07471	3.84339
	118.4	1.53805	2.30707	3.0761	3.84512
	118.5	1.53874	2.30811	3.07748	3.84685
	118.6	1.53943	2.30915	3.07887	3.84859
	118.7	1.54013	2.31019	3.08026	3.85032
	118.8	1.54082	2.31123	3.08164	3.85205
	118.9	1.54151	2.31227	3.08302	3.85378
	119	1.5422	2.31331	3.08441	3.85551
	119.1	1.5429	2.31434	3.08579	3.85724
	119.2	1.54359	2.31538	3.08717	3.85897
	119.3	1.54428	2.31642	3.08856	3.86069
	119.4	1.54497	2.31745	3.08994	3.86242
	119.5	1.54566	2.31849	3.09132	3.86415
	119.6	1.54635	2.31952	3.0927	3.86587
	119.7	1.54704	2.32056	3.09408	3.8676
	119.8	1.54773	2.32159	3.09546	3.86932
	119.9	1.54842	2.32263	3.09683	3.87104
	120	1.54911	2.32366	3.09821	3.87276
	120.1	1.54979	2.32469	3.09959	3.87448
	120.2	1.55048	2.32572	3.10096	3.87621
	120.3	1.55117	2.32676	3.10234	3.87793
	120.4	1.55186	2.32779	3.10372	3.87964
	120.5	1.55254	2.32882	3.10509	3.88136
	120.6	1.55323	2.32985	3.10646	3.88308
	120.7	1.55392	2.33088	3.10784	3.8848
	120.8	1.5546	2.33191	3.10921	3.88651
	120.9	1.55529	2.33294	3.11058	3.88823
	121	1.55598	2.33397	3.11195	3.88994
	121.1	1.55666	2.33499	3.11332	3.89166
	121.2	1.55735	2.33602	3.11469	3.89337
	121.3	1.55803	2.33705	3.11606	3.89508
	121.4	1.55872	2.33808	3.11743	3.89679
	121.5	1.5594	2.3391	3.1188	3.8985
	121.6	1.56009	2.34013	3.12017	3.90021
	121.7	1.56077	2.34115	3.12154	3.90192
	121.8	1.56145	2.34218	3.1229	3.90363
	121.9	1.56214	2.3432	3.12427	3.90534
	122	1.56282	2.34423	3.12564	3.90705
	122.1	1.5635	2.34525	3.127	3.90875
	122.2	1.56418	2.34627	3.12837	3.91046
	122.3	1.56487	2.3473	3.12973	3.91216
	122.4	1.56555	2.34832	3.13109	3.91387
	122.5	1.56623	2.34934	3.13246	3.91557
	122.6	1.56691	2.35036	3.13382	3.91727
	122.7	1.56759	2.35138	3.13518	3.91897
	122.8	1.56827	2.35241	3.13654	3.92068
	122.9	1.56895	2.35343	3.1379	3.92238
	123	1.56963	2.35445	3.13926	3.92408
	123.1	1.57031	2.35547	3.14062	3.92578
	123.2	1.57099	2.35648	3.14198	3.92747
	123.3	1.57167	2.3575	3.14334	3.92917
	123.4	1.57235	2.35852	3.14469	3.93087
	123.5	1.57303	2.35954	3.14605	3.93256
	123.6	1.5737	2.36056	3.14741	3.93426
	123.7	1.57438	2.36157	3.14876	3.93595
	123.8	1.57506	2.36259	3.15012	3.93765
	123.9	1.57574	2.36361	3.15147	3.93934
	124	1.57641	2.36462	3.15283	3.94103
	124.1	1.57709	2.36564	3.15418	3.94273
	124.2	1.57777	2.36665	3.15553	3.94442
	124.3	1.57844	2.36766	3.15689	3.94611
	124.4	1.57912	2.36868	3.15824	3.9478
	124.5	1.57979	2.36969	3.15959	3.94949
	124.6	1.58047	2.3707	3.16094	3.95117
	124.7	1.58114	2.37172	3.16229	3.95286
	124.8	1.58182	2.37273	3.16364	3.95455
	124.9	1.58249	2.37374	3.16499	3.95624
	125	1.58317	2.37475	3.16634	3.95792
	125.1	1.58384	2.37576	3.16768	3.95961
	125.2	1.58452	2.37677	3.16903	3.96129
	125.3	1.58519	2.37778	3.17038	3.96297
	125.4	1.58586	2.37879	3.17172	3.96466
	125.5	1.58653	2.3798	3.17307	3.96634
	125.6	1.58721	2.38081	3.17441	3.96802
	125.7	1.58788	2.38182	3.17576	3.9697
	125.8	1.58855	2.38283	3.1771	3.97138
	125.9	1.58922	2.38383	3.17845	3.97306
	126	1.58989	2.38484	3.17979	3.97474
	126.1	1.59057	2.38585	3.18113	3.97641
	126.2	1.59124	2.38685	3.18247	3.97809
	126.3	1.59191	2.38786	3.18381	3.97977
	126.4	1.59258	2.38887	3.18515	3.98144
	126.5	1.59325	2.38987	3.18649	3.98312
	126.6	1.59392	2.39088	3.18783	3.98479
	126.7	1.59459	2.39188	3.18917	3.98647
	126.8	1.59526	2.39288	3.19051	3.98814
	126.9	1.59592	2.39389	3.19185	3.98981
	127	1.59659	2.39489	3.19319	3.99148
	127.1	1.59726	2.39589	3.19452	3.99315
	127.2	1.59793	2.39689	3.19586	3.99482
	127.3	1.5986	2.3979	3.19719	3.99649
	127.4	1.59926	2.3989	3.19853	3.99816
	127.5	1.59993	2.3999	3.19986	3.99983
	127.6	1.6006	2.4009	3.2012	4.0015
	127.7	1.60127	2.4019	3.20253	4.00316
	127.8	1.60193	2.4029	3.20386	4.00483
	127.9	1.6026	2.4039	3.2052	4.00649
	128	1.60326	2.4049	3.20653	4.00816
	128.1	1.60393	2.40589	3.20786	4.00982
	128.2	1.60459	2.40689	3.20919	4.01149
	128.3	1.60526	2.40789	3.21052	4.01315
	128.4	1.60592	2.40889	3.21185	4.01481
	128.5	1.60659	2.40988	3.21318	4.01647
	128.6	1.60725	2.41088	3.21451	4.01813
	128.7	1.60792	2.41188	3.21583	4.01979
	128.8	1.60858	2.41287	3.21716	4.02145
	128.9	1.60924	2.41387	3.21849	4.02311
	129	1.60991	2.41486	3.21981	4.02477
	129.1	1.61057	2.41586	3.22114	4.02643
	129.2	1.61123	2.41685	3.22247	4.02808
	129.3	1.6119	2.41784	3.22379	4.02974
	129.4	1.61256	2.41884	3.22511	4.03139
	129.5	1.61322	2.41983	3.22644	4.03305
	129.6	1.61388	2.42082	3.22776	4.0347
	129.7	1.61454	2.42181	3.22908	4.03635
	129.8	1.6152	2.4228	3.23041	4.03801
	129.9	1.61586	2.4238	3.23173	4.03966
	130	1.61652	2.42479	3.23305	4.04131
	130.1	1.61718	2.42578	3.23437	4.04296
	130.2	1.61784	2.42677	3.23569	4.04461
	130.3	1.6185	2.42776	3.23701	4.04626
	130.4	1.61916	2.42874	3.23833	4.04791
	130.5	1.61982	2.42973	3.23964	4.04956
	130.6	1.62048	2.43072	3.24096	4.0512
	130.7	1.62114	2.43171	3.24228	4.05285
	130.8	1.6218	2.4327	3.2436	4.05449
	130.9	1.62246	2.43368	3.24491	4.05614
	131	1.62311	2.43467	3.24623	4.05778
	131.1	1.62377	2.43566	3.24754	4.05943
	131.2	1.62443	2.43664	3.24886	4.06107
	131.3	1.62509	2.43763	3.25017	4.06271
	131.4	1.62574	2.43861	3.25148	4.06436
	131.5	1.6264	2.4396	3.2528	4.066
	131.6	1.62706	2.44058	3.25411	4.06764
	131.7	1.62771	2.44157	3.25542	4.06928
	131.8	1.62837	2.44255	3.25673	4.07092
	131.9	1.62902	2.44353	3.25804	4.07256
	132	1.62968	2.44452	3.25936	4.07419
	132.1	1.63033	2.4455	3.26066	4.07583
	132.2	1.63099	2.44648	3.26197	4.07747
	132.3	1.63164	2.44746	3.26328	4.0791
	132.4	1.6323	2.44844	3.26459	4.08074
	132.5	1.63295	2.44942	3.2659	4.08237
	132.6	1.6336	2.4504	3.26721	4.08401
	132.7	1.63426	2.45138	3.26851	4.08564
	132.8	1.63491	2.45236	3.26982	4.08727
	132.9	1.63556	2.45334	3.27113	4.08891
	133	1.63622	2.45432	3.27243	4.09054
	133.1	1.63687	2.4553	3.27374	4.09217
	133.2	1.63752	2.45628	3.27504	4.0938
	133.3	1.63817	2.45726	3.27634	4.09543
	133.4	1.63882	2.45823	3.27765	4.09706
	133.5	1.63947	2.45921	3.27895	4.09869
	133.6	1.64013	2.46019	3.28025	4.10031
	133.7	1.64078	2.46116	3.28155	4.10194
	133.8	1.64143	2.46214	3.28285	4.10357
	133.9	1.64208	2.46312	3.28415	4.10519
	134	1.64273	2.46409	3.28545	4.10682
	134.1	1.64338	2.46507	3.28675	4.10844
	134.2	1.64403	2.46604	3.28805	4.11007
	134.3	1.64468	2.46701	3.28935	4.11169
	134.4	1.64532	2.46799	3.29065	4.11331
	134.5	1.64597	2.46896	3.29195	4.11493
	134.6	1.64662	2.46993	3.29324	4.11656
	134.7	1.64727	2.47091	3.29454	4.11818
	134.8	1.64792	2.47188	3.29584	4.1198
	134.9	1.64857	2.47285	3.29713	4.12142
	135	1.64921	2.47382	3.29843	4.12303
	135.1	1.64986	2.47479	3.29972	4.12465
	135.2	1.65051	2.47576	3.30102	4.12627
	135.3	1.65116	2.47673	3.30231	4.12789
	135.4	1.6518	2.4777	3.3036	4.1295
	135.5	1.65245	2.47867	3.3049	4.13112
	135.6	1.65309	2.47964	3.30619	4.13273
	135.7	1.65374	2.48061	3.30748	4.13435
	135.8	1.65439	2.48158	3.30877	4.13596
	135.9	1.65503	2.48255	3.31006	4.13758
	136	1.65568	2.48351	3.31135	4.13919
	136.1	1.65632	2.48448	3.31264	4.1408
	136.2	1.65696	2.48545	3.31393	4.14241
	136.3	1.65761	2.48641	3.31522	4.14402
	136.4	1.65825	2.48738	3.31651	4.14563
	136.5	1.6589	2.48835	3.31779	4.14724
	136.6	1.65954	2.48931	3.31908	4.14885
	136.7	1.66018	2.49028	3.32037	4.15046
	136.8	1.66083	2.49124	3.32165	4.15207
	136.9	1.66147	2.4922	3.32294	4.15367
	137	1.66211	2.49317	3.32422	4.15528
	137.1	1.66275	2.49413	3.32551	4.15689
	137.2	1.6634	2.4951	3.32679	4.15849
	137.3	1.66404	2.49606	3.32808	4.1601
	137.4	1.66468	2.49702	3.32936	4.1617
	137.5	1.66532	2.49798	3.33064	4.1633
	137.6	1.66596	2.49894	3.33193	4.16491
	137.7	1.6666	2.49991	3.33321	4.16651
	137.8	1.66724	2.50087	3.33449	4.16811
	137.9	1.66788	2.50183	3.33577	4.16971
	138	1.66852	2.50279	3.33705	4.17131
	138.1	1.66916	2.50375	3.33833	4.17291
	138.2	1.6698	2.50471	3.33961	4.17451
	138.3	1.67044	2.50567	3.34089	4.17611
	138.4	1.67108	2.50662	3.34217	4.17771
	138.5	1.67172	2.50758	3.34344	4.1793
	138.6	1.67236	2.50854	3.34472	4.1809
	138.7	1.673	2.5095	3.346	4.1825
	138.8	1.67364	2.51046	3.34727	4.18409
	138.9	1.67427	2.51141	3.34855	4.18569
	139	1.67491	2.51237	3.34983	4.18728
	139.1	1.67555	2.51333	3.3511	4.18888
	139.2	1.67619	2.51428	3.35237	4.19047
	139.3	1.67682	2.51524	3.35365	4.19206
	139.4	1.67746	2.51619	3.35492	4.19365
	139.5	1.6781	2.51715	3.3562	4.19524
	139.6	1.67873	2.5181	3.35747	4.19683
	139.7	1.67937	2.51905	3.35874	4.19842
	139.8	1.68001	2.52001	3.36001	4.20001
	139.9	1.68064	2.52096	3.36128	4.2016
	140	1.68128	2.52191	3.36255	4.20319
	140.1	1.68191	2.52287	3.36382	4.20478
	140.2	1.68255	2.52382	3.36509	4.20637
	140.3	1.68318	2.52477	3.36636	4.20795
	140.4	1.68382	2.52572	3.36763	4.20954
	140.5	1.68445	2.52667	3.3689	4.21112
	140.6	1.68508	2.52763	3.37017	4.21271
	140.7	1.68572	2.52858	3.37143	4.21429
	140.8	1.68635	2.52953	3.3727	4.21588
	140.9	1.68698	2.53048	3.37397	4.21746
	141	1.68762	2.53143	3.37523	4.21904
	141.1	1.68825	2.53237	3.3765	4.22062
	141.2	1.68888	2.53332	3.37776	4.22221
	141.3	1.68951	2.53427	3.37903	4.22379
	141.4	1.69015	2.53522	3.38029	4.22537
	141.5	1.69078	2.53617	3.38156	4.22695
	141.6	1.69141	2.53711	3.38282	4.22852
	141.7	1.69204	2.53806	3.38408	4.2301
	141.8	1.69267	2.53901	3.38534	4.23168
	141.9	1.6933	2.53995	3.38661	4.23326
	142	1.69393	2.5409	3.38787	4.23483
	142.1	1.69456	2.54185	3.38913	4.23641
	142.2	1.69519	2.54279	3.39039	4.23799
	142.3	1.69582	2.54374	3.39165	4.23956
	142.4	1.69645	2.54468	3.39291	4.24113
	142.5	1.69708	2.54563	3.39417	4.24271
	142.6	1.69771	2.54657	3.39543	4.24428
	142.7	1.69834	2.54751	3.39668	4.24585
	142.8	1.69897	2.54846	3.39794	4.24743
	142.9	1.6996	2.5494	3.3992	4.249
	143	1.70023	2.55034	3.40045	4.25057
	143.1	1.70086	2.55128	3.40171	4.25214
	143.2	1.70148	2.55223	3.40297	4.25371
	143.3	1.70211	2.55317	3.40422	4.25528
	143.4	1.70274	2.55411	3.40548	4.25685
	143.5	1.70337	2.55505	3.40673	4.25841
	143.6	1.70399	2.55599	3.40799	4.25998
	143.7	1.70462	2.55693	3.40924	4.26155
	143.8	1.70525	2.55787	3.41049	4.26311
	143.9	1.70587	2.55881	3.41174	4.26468
	144	1.7065	2.55975	3.413	4.26625
	144.1	1.70712	2.56069	3.41425	4.26781
	144.2	1.70775	2.56162	3.4155	4.26937
	144.3	1.70837	2.56256	3.41675	4.27094
	144.4	1.709	2.5635	3.418	4.2725
	144.5	1.70962	2.56444	3.41925	4.27406
	144.6	1.71025	2.56537	3.4205	4.27562
	144.7	1.71087	2.56631	3.42175	4.27719
	144.8	1.7115	2.56725	3.423	4.27875
	144.9	1.71212	2.56818	3.42424	4.28031
	145	1.71275	2.56912	3.42549	4.28187
	145.1	1.71337	2.57005	3.42674	4.28342
	145.2	1.71399	2.57099	3.42799	4.28498
	145.3	1.71462	2.57192	3.42923	4.28654
	145.4	1.71524	2.57286	3.43048	4.2881
	145.5	1.71586	2.57379	3.43172	4.28965
	145.6	1.71648	2.57473	3.43297	4.29121
	145.7	1.71711	2.57566	3.43421	4.29277
	145.8	1.71773	2.57659	3.43546	4.29432
	145.9	1.71835	2.57753	3.4367	4.29588
	146	1.71897	2.57846	3.43794	4.29743
	146.1	1.71959	2.57939	3.43919	4.29898
	146.2	1.72021	2.58032	3.44043	4.30054
	146.3	1.72084	2.58125	3.44167	4.30209
	146.4	1.72146	2.58218	3.44291	4.30364
	146.5	1.72208	2.58311	3.44415	4.30519
	146.6	1.7227	2.58404	3.44539	4.30674
	146.7	1.72332	2.58497	3.44663	4.30829
	146.8	1.72394	2.5859	3.44787	4.30984
	146.9	1.72456	2.58683	3.44911	4.31139
	147	1.72518	2.58776	3.45035	4.31294
	147.1	1.72579	2.58869	3.45159	4.31449
	147.2	1.72641	2.58962	3.45283	4.31603
	147.3	1.72703	2.59055	3.45406	4.31758
	147.4	1.72765	2.59148	3.4553	4.31913
	147.5	1.72827	2.5924	3.45654	4.32067
	147.6	1.72889	2.59333	3.45777	4.32222
	147.7	1.7295	2.59426	3.45901	4.32376
	147.8	1.73012	2.59518	3.46024	4.3253
	147.9	1.73074	2.59611	3.46148	4.32685
	148	1.73136	2.59703	3.46271	4.32839
	148.1	1.73197	2.59796	3.46395	4.32993
	148.2	1.73259	2.59889	3.46518	4.33148
	148.3	1.73321	2.59981	3.46641	4.33302
	148.4	1.73382	2.60073	3.46765	4.33456
	148.5	1.73444	2.60166	3.46888	4.3361
	148.6	1.73505	2.60258	3.47011	4.33764
	148.7	1.73567	2.60351	3.47134	4.33918
	148.8	1.73629	2.60443	3.47257	4.34071
	148.9	1.7369	2.60535	3.4738	4.34225
	149	1.73752	2.60627	3.47503	4.34379
	149.1	1.73813	2.6072	3.47626	4.34533
	149.2	1.73875	2.60812	3.47749	4.34686
	149.3	1.73936	2.60904	3.47872	4.3484
	149.4	1.73997	2.60996	3.47995	4.34993
	149.5	1.74059	2.61088	3.48118	4.35147
	149.6	1.7412	2.6118	3.4824	4.353
	149.7	1.74182	2.61272	3.48363	4.35454
	149.8	1.74243	2.61364	3.48486	4.35607
	149.9	1.74304	2.61456	3.48608	4.3576
	150	1.74365	2.61548	3.48731	4.35914
	150.1	1.74427	2.6164	3.48853	4.36067
	150.2	1.74488	2.61732	3.48976	4.3622
	150.3	1.74549	2.61824	3.49098	4.36373
	150.4	1.7461	2.61916	3.49221	4.36526
	150.5	1.74672	2.62007	3.49343	4.36679
	150.6	1.74733	2.62099	3.49465	4.36832
	150.7	1.74794	2.62191	3.49588	4.36985
	150.8	1.74855	2.62282	3.4971	4.37137
	150.9	1.74916	2.62374	3.49832	4.3729
	151	1.74977	2.62466	3.49954	4.37443
	151.1	1.75038	2.62557	3.50076	4.37595
	151.2	1.75099	2.62649	3.50198	4.37748
	151.3	1.7516	2.6274	3.5032	4.379
	151.4	1.75221	2.62832	3.50442	4.38053
	151.5	1.75282	2.62923	3.50564	4.38205
	151.6	1.75343	2.63015	3.50686	4.38358
	151.7	1.75404	2.63106	3.50808	4.3851
	151.8	1.75465	2.63197	3.5093	4.38662
	151.9	1.75526	2.63289	3.51052	4.38815
	152	1.75587	2.6338	3.51173	4.38967
	152.1	1.75648	2.63471	3.51295	4.39119
	152.2	1.75708	2.63562	3.51417	4.39271
	152.3	1.75769	2.63654	3.51538	4.39423
	152.4	1.7583	2.63745	3.5166	4.39575
	152.5	1.75891	2.63836	3.51781	4.39727
	152.6	1.75951	2.63927	3.51903	4.39879
	152.7	1.76012	2.64018	3.52024	4.4003
	152.8	1.76073	2.64109	3.52146	4.40182
	152.9	1.76133	2.642	3.52267	4.40334
	153	1.76194	2.64291	3.52388	4.40485
	153.1	1.76255	2.64382	3.5251	4.40637
	153.2	1.76315	2.64473	3.52631	4.40789
	153.3	1.76376	2.64564	3.52752	4.4094
	153.4	1.76437	2.64655	3.52873	4.41091
	153.5	1.76497	2.64746	3.52994	4.41243
	153.6	1.76558	2.64836	3.53115	4.41394
	153.7	1.76618	2.64927	3.53236	4.41545
	153.8	1.76679	2.65018	3.53357	4.41697
	153.9	1.76739	2.65109	3.53478	4.41848
	154	1.768	2.65199	3.53599	4.41999
	154.1	1.7686	2.6529	3.5372	4.4215
	154.2	1.7692	2.65381	3.53841	4.42301
	154.3	1.76981	2.65471	3.53962	4.42452
	154.4	1.77041	2.65562	3.54082	4.42603
	154.5	1.77102	2.65652	3.54203	4.42754
	154.6	1.77162	2.65743	3.54324	4.42905
	154.7	1.77222	2.65833	3.54444	4.43055
	154.8	1.77282	2.65924	3.54565	4.43206
	154.9	1.77343	2.66014	3.54685	4.43357
	155	1.77403	2.66104	3.54806	4.43507
	155.1	1.77463	2.66195	3.54926	4.43658
	155.2	1.77523	2.66285	3.55047	4.43808
	155.3	1.77584	2.66375	3.55167	4.43959
	155.4	1.77644	2.66466	3.55287	4.44109
	155.5	1.77704	2.66556	3.55408	4.4426
	155.6	1.77764	2.66646	3.55528	4.4441
	155.7	1.77824	2.66736	3.55648	4.4456
	155.8	1.77884	2.66826	3.55768	4.4471
	155.9	1.77944	2.66916	3.55888	4.44861
	156	1.78004	2.67006	3.56009	4.45011
	156.1	1.78064	2.67096	3.56129	4.45161
	156.2	1.78124	2.67186	3.56249	4.45311
	156.3	1.78184	2.67276	3.56369	4.45461
	156.4	1.78244	2.67366	3.56489	4.45611
	156.5	1.78304	2.67456	3.56608	4.45761
	156.6	1.78364	2.67546	3.56728	4.4591
	156.7	1.78424	2.67636	3.56848	4.4606
	156.8	1.78484	2.67726	3.56968	4.4621
	156.9	1.78544	2.67816	3.57088	4.46359
	157	1.78604	2.67905	3.57207	4.46509
	157.1	1.78663	2.67995	3.57327	4.46659
	157.2	1.78723	2.68085	3.57447	4.46808
	157.3	1.78783	2.68175	3.57566	4.46958
	157.4	1.78843	2.68264	3.57686	4.47107
	157.5	1.78903	2.68354	3.57805	4.47256
	157.6	1.78962	2.68443	3.57925	4.47406
	157.7	1.79022	2.68533	3.58044	4.47555
	157.8	1.79082	2.68623	3.58163	4.47704
	157.9	1.79141	2.68712	3.58283	4.47853
	158	1.79201	2.68801	3.58402	4.48002
	158.1	1.79261	2.68891	3.58521	4.48152
	158.2	1.7932	2.6898	3.5864	4.48301
	158.3	1.7938	2.6907	3.5876	4.4845
	158.4	1.79439	2.69159	3.58879	4.48598
	158.5	1.79499	2.69248	3.58998	4.48747
	158.6	1.79558	2.69338	3.59117	4.48896
	158.7	1.79618	2.69427	3.59236	4.49045
	158.8	1.79677	2.69516	3.59355	4.49194
	158.9	1.79737	2.69605	3.59474	4.49342
	159	1.79796	2.69695	3.59593	4.49491
	159.1	1.79856	2.69784	3.59712	4.4964
	159.2	1.79915	2.69873	3.5983	4.49788
	159.3	1.79975	2.69962	3.59949	4.49937
	159.4	1.80034	2.70051	3.60068	4.50085
	159.5	1.80093	2.7014	3.60187	4.50233
	159.6	1.80153	2.70229	3.60305	4.50382
	159.7	1.80212	2.70318	3.60424	4.5053
	159.8	1.80271	2.70407	3.60543	4.50678
	159.9	1.80331	2.70496	3.60661	4.50826
	160	1.8039	2.70585	3.6078	4.50975
	160.1	1.80449	2.70674	3.60898	4.51123
	160.2	1.80508	2.70762	3.61017	4.51271
	160.3	1.80567	2.70851	3.61135	4.51419
	160.4	1.80627	2.7094	3.61253	4.51567
	160.5	1.80686	2.71029	3.61372	4.51715
	160.6	1.80745	2.71117	3.6149	4.51862
	160.7	1.80804	2.71206	3.61608	4.5201
	160.8	1.80863	2.71295	3.61726	4.52158
	160.9	1.80922	2.71383	3.61845	4.52306
	161	1.80981	2.71472	3.61963	4.52453
	161.1	1.8104	2.71561	3.62081	4.52601
	161.2	1.81099	2.71649	3.62199	4.52749
	161.3	1.81158	2.71738	3.62317	4.52896
	161.4	1.81217	2.71826	3.62435	4.53044
	161.5	1.81276	2.71915	3.62553	4.53191
	161.6	1.81335	2.72003	3.62671	4.53338
	161.7	1.81394	2.72091	3.62789	4.53486
	161.8	1.81453	2.7218	3.62906	4.53633
	161.9	1.81512	2.72268	3.63024	4.5378
	162	1.81571	2.72356	3.63142	4.53927
	162.1	1.8163	2.72445	3.6326	4.54075
	162.2	1.81689	2.72533	3.63377	4.54222
	162.3	1.81747	2.72621	3.63495	4.54369
	162.4	1.81806	2.72709	3.63613	4.54516
	162.5	1.81865	2.72798	3.6373	4.54663
	162.6	1.81924	2.72886	3.63848	4.5481
	162.7	1.81983	2.72974	3.63965	4.54956
	162.8	1.82041	2.73062	3.64083	4.55103
	162.9	1.821	2.7315	3.642	4.5525
	163	1.82159	2.73238	3.64317	4.55397
	163.1	1.82217	2.73326	3.64435	4.55543
	163.2	1.82276	2.73414	3.64552	4.5569
	163.3	1.82335	2.73502	3.64669	4.55837
	163.4	1.82393	2.7359	3.64786	4.55983
	163.5	1.82452	2.73678	3.64904	4.5613
	163.6	1.8251	2.73766	3.65021	4.56276
	163.7	1.82569	2.73853	3.65138	4.56422
	163.8	1.82628	2.73941	3.65255	4.56569
	163.9	1.82686	2.74029	3.65372	4.56715
	164	1.82745	2.74117	3.65489	4.56861
	164.1	1.82803	2.74205	3.65606	4.57008
	164.2	1.82861	2.74292	3.65723	4.57154
	164.3	1.8292	2.7438	3.6584	4.573
	164.4	1.82978	2.74468	3.65957	4.57446
	164.5	1.83037	2.74555	3.66073	4.57592
	164.6	1.83095	2.74643	3.6619	4.57738
	164.7	1.83154	2.7473	3.66307	4.57884
	164.8	1.83212	2.74818	3.66424	4.5803
	164.9	1.8327	2.74905	3.6654	4.58175
	165	1.83329	2.74993	3.66657	4.58321
	165.1	1.83387	2.7508	3.66774	4.58467
	165.2	1.83445	2.75168	3.6689	4.58613
	165.3	1.83503	2.75255	3.67007	4.58758
	165.4	1.83562	2.75342	3.67123	4.58904
	165.5	1.8362	2.7543	3.6724	4.5905
	165.6	1.83678	2.75517	3.67356	4.59195
	165.7	1.83736	2.75604	3.67472	4.59341
	165.8	1.83794	2.75692	3.67589	4.59486
	165.9	1.83853	2.75779	3.67705	4.59631
	166	1.83911	2.75866	3.67821	4.59777
	166.1	1.83969	2.75953	3.67938	4.59922
	166.2	1.84027	2.7604	3.68054	4.60067
	166.3	1.84085	2.76127	3.6817	4.60212
	166.4	1.84143	2.76215	3.68286	4.60358
	166.5	1.84201	2.76302	3.68402	4.60503
	166.6	1.84259	2.76389	3.68518	4.60648
	166.7	1.84317	2.76476	3.68634	4.60793
	166.8	1.84375	2.76563	3.6875	4.60938
	166.9	1.84433	2.7665	3.68866	4.61083
	167	1.84491	2.76736	3.68982	4.61227
	167.1	1.84549	2.76823	3.69098	4.61372
	167.2	1.84607	2.7691	3.69214	4.61517
	167.3	1.84665	2.76997	3.69329	4.61662
	167.4	1.84723	2.77084	3.69445	4.61807
	167.5	1.8478	2.77171	3.69561	4.61951
	167.6	1.84838	2.77257	3.69677	4.62096
	167.7	1.84896	2.77344	3.69792	4.6224
	167.8	1.84954	2.77431	3.69908	4.62385
	167.9	1.85012	2.77518	3.70024	4.62529
	168	1.8507	2.77604	3.70139	4.62674
	168.1	1.85127	2.77691	3.70255	4.62818
	168.2	1.85185	2.77778	3.7037	4.62963
	168.3	1.85243	2.77864	3.70485	4.63107
	168.4	1.853	2.77951	3.70601	4.63251
	168.5	1.85358	2.78037	3.70716	4.63395
	168.6	1.85416	2.78124	3.70832	4.63539
	168.7	1.85473	2.7821	3.70947	4.63684
	168.8	1.85531	2.78297	3.71062	4.63828
	168.9	1.85589	2.78383	3.71177	4.63972
	169	1.85646	2.78469	3.71293	4.64116
	169.1	1.85704	2.78556	3.71408	4.6426
	169.2	1.85761	2.78642	3.71523	4.64404
	169.3	1.85819	2.78728	3.71638	4.64547
	169.4	1.85876	2.78815	3.71753	4.64691
	169.5	1.85934	2.78901	3.71868	4.64835
	169.6	1.85991	2.78987	3.71983	4.64979
	169.7	1.86049	2.79073	3.72098	4.65122
	169.8	1.86106	2.7916	3.72213	4.65266
	169.9	1.86164	2.79246	3.72328	4.6541
	170	1.86221	2.79332	3.72442	4.65553
	170.1	1.86279	2.79418	3.72557	4.65697
	170.2	1.86336	2.79504	3.72672	4.6584
	170.3	1.86393	2.7959	3.72787	4.65983
	170.4	1.86451	2.79676	3.72901	4.66127
	170.5	1.86508	2.79762	3.73016	4.6627
	170.6	1.86565	2.79848	3.73131	4.66413
	170.7	1.86623	2.79934	3.73245	4.66557
	170.8	1.8668	2.8002	3.7336	4.667
	170.9	1.86737	2.80106	3.73474	4.66843
	171	1.86794	2.80192	3.73589	4.66986
	171.1	1.86852	2.80278	3.73703	4.67129
	171.2	1.86909	2.80363	3.73818	4.67272
	171.3	1.86966	2.80449	3.73932	4.67415
	171.4	1.87023	2.80535	3.74046	4.67558
	171.5	1.8708	2.80621	3.74161	4.67701
	171.6	1.87138	2.80706	3.74275	4.67844
	171.7	1.87195	2.80792	3.74389	4.67987
	171.8	1.87252	2.80878	3.74504	4.68129
	171.9	1.87309	2.80963	3.74618	4.68272
	172	1.87366	2.81049	3.74732	4.68415
	172.1	1.87423	2.81134	3.74846	4.68557
	172.2	1.8748	2.8122	3.7496	4.687
	172.3	1.87537	2.81306	3.75074	4.68843
	172.4	1.87594	2.81391	3.75188	4.68985
	172.5	1.87651	2.81477	3.75302	4.69128
	172.6	1.87708	2.81562	3.75416	4.6927
	172.7	1.87765	2.81647	3.7553	4.69412
	172.8	1.87822	2.81733	3.75644	4.69555
	172.9	1.87879	2.81818	3.75758	4.69697
	173	1.87936	2.81904	3.75871	4.69839
	173.1	1.87993	2.81989	3.75985	4.69981
	173.2	1.88049	2.82074	3.76099	4.70124
	173.3	1.88106	2.82159	3.76213	4.70266
	173.4	1.88163	2.82245	3.76326	4.70408
	173.5	1.8822	2.8233	3.7644	4.7055
	173.6	1.88277	2.82415	3.76553	4.70692
	173.7	1.88333	2.825	3.76667	4.70834
	173.8	1.8839	2.82585	3.7678	4.70976
	173.9	1.88447	2.8267	3.76894	4.71117
	174	1.88504	2.82756	3.77007	4.71259
	174.1	1.8856	2.82841	3.77121	4.71401
	174.2	1.88617	2.82926	3.77234	4.71543
	174.3	1.88674	2.83011	3.77348	4.71685
	174.4	1.8873	2.83096	3.77461	4.71826
	174.5	1.88787	2.83181	3.77574	4.71968
	174.6	1.88844	2.83266	3.77687	4.72109
	174.7	1.889	2.83351	3.77801	4.72251
	174.8	1.88957	2.83435	3.77914	4.72392
	174.9	1.89014	2.8352	3.78027	4.72534
	175	1.8907	2.83605	3.7814	4.72675
	175.1	1.89127	2.8369	3.78253	4.72817
	175.2	1.89183	2.83775	3.78366	4.72958
	175.3	1.8924	2.83859	3.78479	4.73099
	175.4	1.89296	2.83944	3.78592	4.7324
	175.5	1.89353	2.84029	3.78705	4.73382
	175.6	1.89409	2.84114	3.78818	4.73523
	175.7	1.89466	2.84198	3.78931	4.73664
	175.8	1.89522	2.84283	3.79044	4.73805
	175.9	1.89578	2.84368	3.79157	4.73946
	176	1.89635	2.84452	3.79269	4.74087
	176.1	1.89691	2.84537	3.79382	4.74228
	176.2	1.89747	2.84621	3.79495	4.74369
	176.3	1.89804	2.84706	3.79608	4.7451
	176.4	1.8986	2.8479	3.7972	4.7465
	176.5	1.89916	2.84875	3.79833	4.74791
	176.6	1.89973	2.84959	3.79946	4.74932
	176.7	1.90029	2.85044	3.80058	4.75073
	176.8	1.90085	2.85128	3.80171	4.75213
	176.9	1.90142	2.85212	3.80283	4.75354
	177	1.90198	2.85297	3.80396	4.75494
	177.1	1.90254	2.85381	3.80508	4.75635
	177.2	1.9031	2.85465	3.8062	4.75775
	177.3	1.90366	2.8555	3.80733	4.75916
	177.4	1.90423	2.85634	3.80845	4.76056
	177.5	1.90479	2.85718	3.80957	4.76197
	177.6	1.90535	2.85802	3.8107	4.76337
	177.7	1.90591	2.85886	3.81182	4.76477
	177.8	1.90647	2.8597	3.81294	4.76617
	177.9	1.90703	2.86055	3.81406	4.76758
	178	1.90759	2.86139	3.81518	4.76898
	178.1	1.90815	2.86223	3.8163	4.77038
	178.2	1.90871	2.86307	3.81742	4.77178
	178.3	1.90927	2.86391	3.81854	4.77318
	178.4	1.90983	2.86475	3.81966	4.77458
	178.5	1.91039	2.86559	3.82078	4.77598
	178.6	1.91095	2.86643	3.8219	4.77738
	178.7	1.91151	2.86727	3.82302	4.77878
	178.8	1.91207	2.86811	3.82414	4.78018
	178.9	1.91263	2.86894	3.82526	4.78157
	179	1.91319	2.86978	3.82638	4.78297
	179.1	1.91375	2.87062	3.82749	4.78437
	179.2	1.91431	2.87146	3.82861	4.78576
	179.3	1.91486	2.8723	3.82973	4.78716
	179.4	1.91542	2.87313	3.83085	4.78856
	179.5	1.91598	2.87397	3.83196	4.78995
	179.6	1.91654	2.87481	3.83308	4.79135
	179.7	1.9171	2.87565	3.83419	4.79274
	179.8	1.91765	2.87648	3.83531	4.79414
	179.9	1.91821	2.87732	3.83642	4.79553
	180	1.91877	2.87815	3.83754	4.79692
	180.1	1.91933	2.87899	3.83865	4.79832
	180.2	1.91988	2.87983	3.83977	4.79971
	180.3	1.92044	2.88066	3.84088	4.8011
	180.4	1.921	2.8815	3.84199	4.80249
	180.5	1.92155	2.88233	3.84311	4.80389
	180.6	1.92211	2.88317	3.84422	4.80528
	180.7	1.92267	2.884	3.84533	4.80667
	180.8	1.92322	2.88483	3.84645	4.80806
	180.9	1.92378	2.88567	3.84756	4.80945
	181	1.92433	2.8865	3.84867	4.81084
	181.1	1.92489	2.88734	3.84978	4.81223
	181.2	1.92545	2.88817	3.85089	4.81361
	181.3	1.926	2.889	3.852	4.815
	181.4	1.92656	2.88983	3.85311	4.81639
	181.5	1.92711	2.89067	3.85422	4.81778
	181.6	1.92767	2.8915	3.85533	4.81916
	181.7	1.92822	2.89233	3.85644	4.82055
	181.8	1.92878	2.89316	3.85755	4.82194
	181.9	1.92933	2.89399	3.85866	4.82332
	182	1.92988	2.89483	3.85977	4.82471
	182.1	1.93044	2.89566	3.86088	4.82609
	182.2	1.93099	2.89649	3.86198	4.82748
	182.3	1.93155	2.89732	3.86309	4.82886
	182.4	1.9321	2.89815	3.8642	4.83025
	182.5	1.93265	2.89898	3.8653	4.83163
	182.6	1.93321	2.89981	3.86641	4.83301
	182.7	1.93376	2.90064	3.86752	4.8344
	182.8	1.93431	2.90147	3.86862	4.83578
	182.9	1.93486	2.9023	3.86973	4.83716
	183	1.93542	2.90313	3.87083	4.83854
	183.1	1.93597	2.90395	3.87194	4.83992
	183.2	1.93652	2.90478	3.87304	4.8413
	183.3	1.93707	2.90561	3.87415	4.84268
	183.4	1.93763	2.90644	3.87525	4.84406
	183.5	1.93818	2.90727	3.87636	4.84544
	183.6	1.93873	2.90809	3.87746	4.84682
	183.7	1.93928	2.90892	3.87856	4.8482
	183.8	1.93983	2.90975	3.87966	4.84958
	183.9	1.94038	2.91058	3.88077	4.85096
	184	1.94093	2.9114	3.88187	4.85234
	184.1	1.94149	2.91223	3.88297	4.85371
	184.2	1.94204	2.91305	3.88407	4.85509
	184.3	1.94259	2.91388	3.88517	4.85647
	184.4	1.94314	2.91471	3.88627	4.85784
	184.5	1.94369	2.91553	3.88738	4.85922
	184.6	1.94424	2.91636	3.88848	4.86059
	184.7	1.94479	2.91718	3.88958	4.86197
	184.8	1.94534	2.91801	3.89068	4.86334
	184.9	1.94589	2.91883	3.89177	4.86472
	185	1.94644	2.91966	3.89287	4.86609
	185.1	1.94699	2.92048	3.89397	4.86747
	185.2	1.94754	2.9213	3.89507	4.86884
	185.3	1.94808	2.92213	3.89617	4.87021
	185.4	1.94863	2.92295	3.89727	4.87158
	185.5	1.94918	2.92377	3.89836	4.87295
	185.6	1.94973	2.9246	3.89946	4.87433
	185.7	1.95028	2.92542	3.90056	4.8757
	185.8	1.95083	2.92624	3.90165	4.87707
	185.9	1.95138	2.92706	3.90275	4.87844
	186	1.95192	2.92789	3.90385	4.87981
	186.1	1.95247	2.92871	3.90494	4.88118
	186.2	1.95302	2.92953	3.90604	4.88255
	186.3	1.95357	2.93035	3.90713	4.88392
	186.4	1.95411	2.93117	3.90823	4.88528
	186.5	1.95466	2.93199	3.90932	4.88665
	186.6	1.95521	2.93281	3.91042	4.88802
	186.7	1.95576	2.93363	3.91151	4.88939
	186.8	1.9563	2.93445	3.9126	4.89075
	186.9	1.95685	2.93527	3.9137	4.89212
	187	1.95739	2.93609	3.91479	4.89349
	187.1	1.95794	2.93691	3.91588	4.89485
	187.2	1.95849	2.93773	3.91697	4.89622
	187.3	1.95903	2.93855	3.91807	4.89758
	187.4	1.95958	2.93937	3.91916	4.89895
	187.5	1.96012	2.94019	3.92025	4.90031
	187.6	1.96067	2.94101	3.92134	4.90168
	187.7	1.96122	2.94182	3.92243	4.90304
	187.8	1.96176	2.94264	3.92352	4.9044
	187.9	1.96231	2.94346	3.92461	4.90577
	188	1.96285	2.94428	3.9257	4.90713
	188.1	1.9634	2.94509	3.92679	4.90849
	188.2	1.96394	2.94591	3.92788	4.90985
	188.3	1.96449	2.94673	3.92897	4.91121
	188.4	1.96503	2.94754	3.93006	4.91257
	188.5	1.96557	2.94836	3.93115	4.91393
	188.6	1.96612	2.94918	3.93224	4.91529
	188.7	1.96666	2.94999	3.93332	4.91665
	188.8	1.96721	2.95081	3.93441	4.91801
	188.9	1.96775	2.95162	3.9355	4.91937
	189	1.96829	2.95244	3.93658	4.92073
	189.1	1.96884	2.95325	3.93767	4.92209
	189.2	1.96938	2.95407	3.93876	4.92345
	189.3	1.96992	2.95488	3.93984	4.9248
	189.4	1.97046	2.9557	3.94093	4.92616
	189.5	1.97101	2.95651	3.94201	4.92752
	189.6	1.97155	2.95733	3.9431	4.92888
	189.7	1.97209	2.95814	3.94418	4.93023
	189.8	1.97263	2.95895	3.94527	4.93159
	189.9	1.97318	2.95977	3.94635	4.93294
	190	1.97372	2.96058	3.94744	4.9343
	190.1	1.97426	2.96139	3.94852	4.93565
	190.2	1.9748	2.9622	3.9496	4.93701
	190.3	1.97534	2.96302	3.95069	4.93836
	190.4	1.97589	2.96383	3.95177	4.93971
	190.5	1.97643	2.96464	3.95285	4.94107
	190.6	1.97697	2.96545	3.95394	4.94242
	190.7	1.97751	2.96626	3.95502	4.94377
	190.8	1.97805	2.96707	3.9561	4.94512
	190.9	1.97859	2.96788	3.95718	4.94647
	191	1.97913	2.9687	3.95826	4.94783
	191.1	1.97967	2.96951	3.95934	4.94918
	191.2	1.98021	2.97032	3.96042	4.95053
	191.3	1.98075	2.97113	3.9615	4.95188
	191.4	1.98129	2.97194	3.96258	4.95323
	191.5	1.98183	2.97275	3.96366	4.95458
	191.6	1.98237	2.97356	3.96474	4.95593
	191.7	1.98291	2.97436	3.96582	4.95727
	191.8	1.98345	2.97517	3.9669	4.95862
	191.9	1.98399	2.97598	3.96798	4.95997
	192	1.98453	2.97679	3.96905	4.96132
	192.1	1.98507	2.9776	3.97013	4.96267
	192.2	1.98561	2.97841	3.97121	4.96401
	192.3	1.98614	2.97922	3.97229	4.96536
	192.4	1.98668	2.98002	3.97336	4.96671
	192.5	1.98722	2.98083	3.97444	4.96805
	192.6	1.98776	2.98164	3.97552	4.9694
	192.7	1.9883	2.98244	3.97659	4.97074
	192.8	1.98883	2.98325	3.97767	4.97209
	192.9	1.98937	2.98406	3.97874	4.97343
	193	1.98991	2.98486	3.97982	4.97477
	193.1	1.99045	2.98567	3.98089	4.97612
	193.2	1.99098	2.98648	3.98197	4.97746
	193.3	1.99152	2.98728	3.98304	4.9788
	193.4	1.99206	2.98809	3.98412	4.98015
	193.5	1.9926	2.98889	3.98519	4.98149
	193.6	1.99313	2.9897	3.98626	4.98283
	193.7	1.99367	2.9905	3.98734	4.98417
	193.8	1.99421	2.99131	3.98841	4.98551
	193.9	1.99474	2.99211	3.98948	4.98685
	194	1.99528	2.99292	3.99056	4.98819
	194.1	1.99581	2.99372	3.99163	4.98953
	194.2	1.99635	2.99452	3.9927	4.99087
	194.3	1.99689	2.99533	3.99377	4.99221
	194.4	1.99742	2.99613	3.99484	4.99355
	194.5	1.99796	2.99693	3.99591	4.99489
	194.6	1.99849	2.99774	3.99698	4.99623
	194.7	1.99903	2.99854	3.99805	4.99757
	194.8	1.99956	2.99934	3.99912	4.9989
	194.9	2.0001	3.00015	4.00019	5.00024
	195	2.00063	3.00095	4.00126	5.00158
	195.1	2.00117	3.00175	4.00233	5.00292
	195.2	2.0017	3.00255	4.0034	5.00425
	195.3	2.00223	3.00335	4.00447	5.00559
	195.4	2.00277	3.00415	4.00554	5.00692
	195.5	2.0033	3.00495	4.00661	5.00826
	195.6	2.00384	3.00576	4.00767	5.00959
	195.7	2.00437	3.00656	4.00874	5.01093
	195.8	2.0049	3.00736	4.00981	5.01226
	195.9	2.00544	3.00816	4.01088	5.01359
	196	2.00597	3.00896	4.01194	5.01493
	196.1	2.0065	3.00976	4.01301	5.01626
	196.2	2.00704	3.01056	4.01407	5.01759
	196.3	2.00757	3.01136	4.01514	5.01893
	196.4	2.0081	3.01215	4.01621	5.02026
	196.5	2.00864	3.01295	4.01727	5.02159
	196.6	2.00917	3.01375	4.01834	5.02292
	196.7	2.0097	3.01455	4.0194	5.02425
	196.8	2.01023	3.01535	4.02046	5.02558
	196.9	2.01076	3.01615	4.02153	5.02691
	197	2.0113	3.01694	4.02259	5.02824
	197.1	2.01183	3.01774	4.02366	5.02957
	197.2	2.01236	3.01854	4.02472	5.0309
	197.3	2.01289	3.01934	4.02578	5.03223
	197.4	2.01342	3.02013	4.02685	5.03356
	197.5	2.01395	3.02093	4.02791	5.03488
	197.6	2.01448	3.02173	4.02897	5.03621
	197.7	2.01502	3.02252	4.03003	5.03754
	197.8	2.01555	3.02332	4.03109	5.03887
	197.9	2.01608	3.02412	4.03215	5.04019
	198	2.01661	3.02491	4.03322	5.04152
	198.1	2.01714	3.02571	4.03428	5.04285
	198.2	2.01767	3.0265	4.03534	5.04417
	198.3	2.0182	3.0273	4.0364	5.0455
	198.4	2.01873	3.02809	4.03746	5.04682
	198.5	2.01926	3.02889	4.03852	5.04815
	198.6	2.01979	3.02968	4.03958	5.04947
	198.7	2.02032	3.03048	4.04064	5.05079
	198.8	2.02085	3.03127	4.04169	5.05212
	198.9	2.02138	3.03206	4.04275	5.05344
	199	2.02191	3.03286	4.04381	5.05476
	199.1	2.02243	3.03365	4.04487	5.05609
	199.2	2.02296	3.03444	4.04593	5.05741
	199.3	2.02349	3.03524	4.04698	5.05873
	199.4	2.02402	3.03603	4.04804	5.06005
	199.5	2.02455	3.03682	4.0491	5.06137
	199.6	2.02508	3.03762	4.05015	5.06269
	199.7	2.02561	3.03841	4.05121	5.06401
	199.8	2.02613	3.0392	4.05227	5.06533
[truncated: 2 more rows]

## Sheet: Fig3g
		Peclet number (Pe)
	delta_well	40 V/cm	60 V/cm	80 V/cm	100 V/cm
	10	0.00184843	0.003663	0.00574713	0.00793651
	20	0.00184843	0.003663	0.00574713	0.00793651
	30	0.00184843	0.003663	0.00574713	0.00793651
	40	0.00184843	0.003663	0.00574713	0.00793651
	50	0.00184843	0.003663	0.00574713	0.00793651
	60	0.00184843	0.003663	0.00574713	0.00793651
	70	0.00184843	0.003663	0.00574713	0.00793651
	80	0.00184843	0.003663	0.00574713	0.00793651
	90	0.00184843	0.003663	0.00574713	0.00793651
	100	0.0110906	0.021978	0.0344828	0.047619
	110	0.0443623	0.0879121	0.137931	0.190476
	120	0.0794824	0.157509	0.247126	0.34127
	130	0.116451	0.230769	0.362069	0.5
	140	0.158965	0.315018	0.494253	0.68254
	150	0.203327	0.40293	0.632184	0.873016
	160	0.249538	0.494505	0.775862	1.07143
	170	0.299445	0.593407	0.931034	1.28571
	180	0.35305	0.699634	1.0977	1.51587
	190	0.410351	0.813187	1.27586	1.7619
	200	0.469501	0.930403	1.45977	2.01587
	210	0.532348	1.05495	1.65517	2.28571
	220	0.597043	1.18315	1.85632	2.56349
	230	0.665434	1.31868	2.06897	2.85714
	240	0.737523	1.46154	2.2931	3.16667
	250	0.813309	1.61172	2.52874	3.49206
	260	0.890943	1.76557	2.77011	3.8254
	270	0.970425	1.92308	3.01724	4.16667
	280	1.05545	2.09158	3.28161	4.53175
	290	1.14233	2.26374	3.55172	4.90476
	300	1.2329	2.44322	3.83333	5.29365
	310	1.32532	2.62637	4.12069	5.69048
	320	1.42144	2.81685	4.41954	6.10317
	330	1.51941	3.01099	4.72414	6.52381
	340	1.62292	3.21612	5.04598	6.96825
	350	1.72828	3.42491	5.37356	7.42063
	360	1.83549	3.63736	5.7069	7.88095
	370	1.9464	3.85714	6.05172	8.35714
	380	2.061	4.08425	6.40805	8.84921
	390	2.1793	4.31868	6.77586	9.35714
	400	2.29945	4.55678	7.14943	9.87302
	410	2.42329	4.8022	7.53448	10.4048
	420	2.54898	5.05128	7.92529	10.9444
	430	2.68022	5.31136	8.33333	11.5079
	440	2.81146	5.57143	8.74138	12.0714
	450	2.94824	5.84249	9.16667	12.6587
	460	3.08688	6.11722	9.5977	13.254
	470	3.22921	6.39927	10.0402	13.8651
	480	3.37338	6.68498	10.4885	14.4841
	490	3.52126	6.97802	10.9483	15.119
	500	3.67283	7.27839	11.4195	15.7698

## Sheet: Fig3h
	BSA 5s EP
	Sigma						Mu						AUC
	16.1274	15.8877	16.3633				194.031	298.613	90.6491				467548779	454413379	454575979
	16.0533	16.0501	15.7414	avg	15.9304		193.524	90.2936	297.907	avg	193.871		492672466	481657032	465089474	avg	4.62274e+08
	15.7448	15.7271	15.6788	std	0.232448		89.5276	192.88	297.414	std	89.9911		454338041	454725852	435442122	std	1.69428e+07
	Sigma deconvolved						Mu deconvolved						AUC deconvolved
	8.41483	8.2716	8.63912				194.075	298.738	90.5487				357670426	351283427	355077077
	8.546	8.62619	8.30413	avg	8.39411		193.567	90.3011	298.038	avg	193.914		368311366	360944317	353661958	avg	351475596
	8.26629	8.29131	8.18751	std	0.169588		89.4938	192.853	297.611	std	90.0748		338857491	339774179	337700123	std	1.06956e+07
	Difference						Difference						Difference
	7.71252	7.6161	7.72415				-0.0441749	-0.12514	0.100443				109878353	103129952	99498902
	7.50731	7.42391	7.43722				-0.0429206	-0.00756869	-0.131484				124361100	120712715	111427516
	7.47846	7.43579	7.49128				0.0338814	0.0266082	-0.196299				115480550	114951673	97741999
	avg	7.5363	0.473076				Abs difference						Abs difference
	std	0.118042					0.0441749	0.12514	0.100443				109878353	103129952	99498902
							0.0429206	0.00756869	0.131484				124361100	120712715	111427516
							0.0338814	0.0266082	0.196299				115480550	114951673	97741999
							avg	0.0787245					avg	1.10798e+08
							std	0.0627488					std	9.21689e+06
							% difference						% difference
							-0.0227669	-0.0419073	0.110804				23.5009	22.6952	21.8883
							-0.0221784	-0.00838232	-0.044136				25.2421	25.062	23.9583
							0.0378446	0.0137952	-0.0660019				25.4173	25.2793	22.4466
							avg	-0.00476985					avg	23.9433
							std	0.0534278					std	1.37445
	BSA 10s EP
	Sigma						Mu						AUC
	26.5133	26.2199	26.526				89.9092	197.19	304.714				440810455	420338082	408914564
	25.7634	25.7944	25.5919	avg	25.7022		89.1796	196.347	304.006	avg	196.61		451555931	443188980	429520827	avg	4.20526e+08
	25.2541	24.8285	24.8285	std	0.647749		88.3689	195.977	303.794	std	93.1075		403333852	398381485	388685581	std	2.20892e+07
	Sigma deconvolved						Mu deconvolved						AUC deconvolved
	13.5932	13.5879	14.1857				88.8242	196.387	304.515				433611736	420177415	405174839
	12.84	13.2665	13.0104	avg	13.0743		88.2192	195.625	303.594	avg	195.928		447439321	446043824	429304517	avg	4.18588e+08
	12.3614	12.4964	12.3271	std	0.638827		87.476	195.35	303.364	std	93.3813		399406770	400296910	385835298	std	2.20353e+07
	Difference						Difference						Difference
	12.9201	12.632	12.3403				1.08505	0.80269	0.198065				7198719	160667	3739725
	12.9234	12.5279	12.5815				0.960407	0.721528	0.412925				4116610	-2854844	216310
	12.8927	12.3321	12.5013				0.892901	0.626773	0.429586				3927082	-1915425	2850283
	avg	12.6279					avg	0.681102					Abs difference
	std	0.234846					std	0.29024					7198719	160667	3739725
													4116610	2854844	216310
							% difference						3927082	1915425	2850283
							1.20682	0.407065	0.0650005
							1.07694	0.367476	0.135828				avg	2.99774e+06
							1.01042	0.319819	0.141407				std	3.24807e+06
							avg	0.525642					% difference
							std	0.446678					1.63306	0.0382233	0.914549
													0.91165	-0.64416	0.0503608
													0.973655	-0.480802	0.733313
													avg	0.458873
													std	0.75624
	BSA 15s EP
	Sigma						Mu						AUC
	27.4264	26.7852	26.8856				89.9092	197.19	304.714				632536416	569463261	503166294
	25.9966	26.4463	26.2783	avg	26.3614		89.1796	196.347	304.006	avg	196.61		638461421	576444117	500642658	avg	5.46222e+08
	25.6919	25.7013	26.0411	std	0.583329		88.3689	195.977	303.794	std	93.1075		561296379	511904858	422083218	std	6.90638e+07
	Sigma deconvolved						Mu deconvolved						AUC deconvolved
	13.4094	14.1694	13.6926				88.8242	196.387	304.515				588231305	555873127	487346543
	12.9437	13.9035	13.2935	avg	13.3199		88.2192	195.625	303.594	avg	195.928		615780266	576187512	498216596	avg	5.31676e+08
	12.4924	13.1245	12.8498	std	0.535626		87.476	195.35	303.364	std	93.3813		537057166	507869329	418522649	std	6.05422e+07
	Difference						Difference						Difference
	14.017	12.6158	13.193				-0.349106	0.541496	0.431059				44305111	13590134	15819751
	13.053	12.5428	12.9848				0.0724231	0.651528	0.357199				22681155	256605	2426062
	13.1995	12.5768	13.1913				0.0698484	0.695504	0.313063				24239213	4035529	3560569
	avg	13.0416	0.494721				Abs difference						Abs difference
	std	0.457064					0.349106	0.541496	0.431059				44305111	13590134	15819751
							0.0724231	0.651528	0.357199				22681155	256605	2426062
							0.0698484	0.695504	0.313063				24239213	4035529	3560569
							avg	0.386803					avg	1.4546e+07
							std	0.223129					std	1.42763e+07
							% difference						% difference
							-0.388287	0.274607	0.141464				7.00436	2.38648	3.14404
							0.0812104	0.331825	0.117497				3.55247	0.0445152	0.48459
							0.0790418	0.35489	0.103051				4.31843	0.788336	0.84357
							avg	0.1217					avg	2.50742
							std	0.219719					std	2.26096

## Sheet: Fig4e
	time	mean % initial fluorescence intensity in well region	stdev % initial fluorescence intensity in well region		simulated time	simulated % initial protein in well region
	0	100	0		0	100
	1	90.1674	8.21015		0.5	92.3567
	2	79.4008	10.3372		1	82.1656
	3	70.1509	13.2271		1.5	75.7962
	4	62.7698	14.6533		2	70.0637
	5	57.6638	16.3675		2.5	66.242
	6	53.5518	16.7697		3	62.4204
	7	50.158	17.1426		3.5	59.2994
	8	48.0877	17.5974		4	56.4968
	9	45.7006	17.3639		4.5	53.949
	10	44.168	17.6818		5	51.6561
	11	42.4301	17.0561		5.5	49.5541
	12	41.2668	17.5199		6	47.5796
	13	39.9572	17.3651		6.5	45.8599
	14	38.5179	17.0211		7	44.2038
	15	33.8548	11.767		7.5	42.7389
	16	32.8167	11.4991		8	41.3376
	17	31.7662	11.3178		8.5	40
	18	30.8148	11.0662		9	38.7898
	19	29.4568	10.727		9.5	37.6433
	20	28.5147	10.5045		10	36.5605
	21	27.4109	10.459		10.5	35.5414
	22	26.593	10.4568		11	34.586
	23	25.7641	10.1131		11.5	33.6306
	24	24.7784	10.1465		12	32.7389
	25	25.7871	8.36259		12.5	31.9108
	26	24.8187	8.31555		13	31.1465
	27	24.0499	8.20073		13.5	30.3822
	28	23.1698	7.99578		14	29.6815
	29	22.3815	8.02271		14.5	28.9809
	30	21.3685	8.05058		15	28.3439
	31	20.7712	8.20527		15.5	27.707
	32	19.6344	8.44569		16	27.0701
	33	18.9962	8.26576		16.5	26.4968
	34	18.4017	8.20485		17	25.9236
	35	17.7762	8.16604		17.5	25.414
	36	17.2268	8.37615		18	24.9045
	37	16.7739	8.27011		18.5	24.3949
	38	17.2328	7.83482		19	23.949
	39	16.9141	8.01718		19.5	23.5032
	40	16.3588	7.99242		20	23.0573
	41	16.2588	8.16433		20.5	22.6115
	42	15.684	7.85907		21	22.2293
	43	15.3579	7.66807		21.5	21.8471
	44	13.4233	6.65231		22	21.4013
	45	14.5415	6.37366		22.5	21.0828
	46	14.1316	6.1911		23	20.7006
	47	13.2875	5.69728		23.5	20.3822
	48	12.9584	5.63342		24	20
	49	13.1195	6.16344		24.5	19.6815
	50	13.1259	6.32915		25	19.3631
	51	11.5641	5.93585		25.5	19.0446
	52	11.1906	5.81054		26	18.7898
	53	10.9743	5.94409		26.5	18.4713
	54	10.7168	5.66457		27	18.2166
	55	10.5377	5.71999		27.5	17.8981
	56	10.404	5.82324		28	17.6433
	57	11.144	5.84121		28.5	17.3885
	58	11.0886	5.61161		29	17.1338
	59	10.873	5.70527		29.5	16.879
	60	10.8239	5.73379		30	16.6242
	61	10.5333	5.73186		30.5	16.4331
	62	10.2506	5.61926		31	16.1783
	63	9.74516	5.00356		31.5	15.9236
	64	10.0729	5.47438		32	15.7325
	65	10.9891	6.1935		32.5	15.5414
	66	10.6847	6.04474		33	15.3503
	67	13.6655	3.30014		33.5	15.0955
	68	12.7731	2.2216		34	14.9045
	69	13.1829	3.17625		34.5	14.7134
	70	12.6931	2.47692		35	14.586
	71	12.5207	2.92047		35.5	14.3949
	72	10.4711	0		36	14.2038
	73	8.97501	0		36.5	14.0127
	74	8.96418	0		37	13.8854
					37.5	13.6943
					38	13.5032
					38.5	13.3758
					39	13.1847
					39.5	13.0573
					40	12.9299
					40.5	12.7389
					41	12.6115
					41.5	12.4841
					42	12.3567
					42.5	12.2293
					43	12.1019
					43.5	11.9745
					44	11.8471
					44.5	11.7197
					45	11.5924
					45.5	11.465
					46	11.3376
					46.5	11.2102
					47	11.1465
					47.5	11.0191
					48	10.8917
					48.5	10.7643
					49	10.7006
					49.5	10.5732
					50	10.5096
					50.5	10.3822
					51	10.2548
					51.5	10.1911
					52	10.0637
					52.5	10
					53	9.93631
					53.5	9.80892
					54	9.74522
					54.5	9.61783
					55	9.55414
					55.5	9.49045
					56	9.36306
					56.5	9.29936
					57	9.23567
					57.5	9.17197
					58	9.04459
					58.5	8.98089
					59	8.9172
					59.5	8.8535
					60	8.78981
					60.5	8.72611
					61	8.66242
					61.5	8.59873
					62	8.47134
					62.5	8.40764
					63	8.34395
					63.5	8.28025
					64	8.21656
					64.5	8.15287
					65	8.08917
					65.5	8.02548
					66	7.96178
					66.5	7.89809
					67	7.83439
					67.5	7.83439
					68	7.7707
					68.5	7.70701
					69	7.64331
					69.5	7.57962
					70	7.51592
					70.5	7.45223
					71	7.38854
					71.5	7.38854
					72	7.32484
					72.5	7.26115
					73	7.19745
					73.5	7.13376
					74	7.13376
					74.5	7.07006
					75	7.00637
					75.5	6.94268
					76	6.94268
					76.5	6.87898
					77	6.81529
					77.5	6.81529
					78	6.75159
					78.5	6.6879
					79	6.6242
					79.5	6.6242
					80	6.56051
					80.5	6.49682
					81	6.49682
					81.5	6.43312
					82	6.43312
					82.5	6.36306
					83	6.32484
					83.5	6.28662
					84	6.24841
					84.5	6.21019
					85	6.17197
					85.5	6.13376
					86	6.09554
					86.5	6.06369
					87	6.02548
					87.5	5.98726
					88	5.95541
					88.5	5.9172
					89	5.88535
					89.5	5.8535
					90	5.81529

[truncated: 12 more sheets: Fig4f, Fig4g, Fig5d, Fig5e, Fig5j, Fig5k, Fig5l, Fig5m, Fig5n-o, SI Fig1, SI Fig4, SI Fig6]
